# Supplementary material for: Probabilistic Phylogenetic Inference with Insertions and Deletions
Source: PLoS Comput Biol. 2008 Sep 19;4(9):e1000172. doi: 10.1371/journal.pcbi.1000172 (PMC2527138; doi:10.1371/journal.pcbi.1000172)
Supplement: Dataset S1 — Supplemental Material (24.89 MB GZ) [file pcbi.1000172.s001.gz]

Archive with 1,513 entries (1,358 files):
- erate-supplement-R2
- erate-supplement-R2/src
- erate-supplement-R2/src/phylip3.66-erate
- erate-supplement-R2/src/phylip3.66-erate/00README
- erate-supplement-R2/src/phylip3.66-erate/doc
- erate-supplement-R2/src/phylip3.66-erate/doc/promlk.html
- erate-supplement-R2/src/phylip3.66-erate/doc/dnapenny.html
- erate-supplement-R2/src/phylip3.66-erate/doc/consense.html
- erate-supplement-R2/src/phylip3.66-erate/doc/clique.html
- erate-supplement-R2/src/phylip3.66-erate/doc/main.html
- erate-supplement-R2/src/phylip3.66-erate/doc/kitsch.html
- erate-supplement-R2/src/phylip3.66-erate/doc/retree.html
- erate-supplement-R2/src/phylip3.66-erate/doc/dnapars.html
- erate-supplement-R2/src/phylip3.66-erate/doc/penny.html
- erate-supplement-R2/src/phylip3.66-erate/doc/dnamove.html
- erate-supplement-R2/src/phylip3.66-erate/doc/proml.html
- erate-supplement-R2/src/phylip3.66-erate/doc/distance.html
- erate-supplement-R2/src/phylip3.66-erate/doc/neighbor.html
- erate-supplement-R2/src/phylip3.66-erate/doc/fitch.html
- erate-supplement-R2/src/phylip3.66-erate/doc/draw.html
- erate-supplement-R2/src/phylip3.66-erate/doc/discrete.html
- erate-supplement-R2/src/phylip3.66-erate/doc/drawgram.html
- erate-supplement-R2/src/phylip3.66-erate/doc/phylip.gif
- erate-supplement-R2/src/phylip3.66-erate/doc/protdist.html
- erate-supplement-R2/src/phylip3.66-erate/doc/seqboot.html
- erate-supplement-R2/src/phylip3.66-erate/doc/drawtree.html
- erate-supplement-R2/src/phylip3.66-erate/doc/factor.html
- erate-supplement-R2/src/phylip3.66-erate/doc/dnacomp.html
- erate-supplement-R2/src/phylip3.66-erate/doc/treedist.html
- erate-supplement-R2/src/phylip3.66-erate/doc/dnadist.html
- erate-supplement-R2/src/phylip3.66-erate/doc/dolpenny.html
- erate-supplement-R2/src/phylip3.66-erate/doc/dollop.html
- erate-supplement-R2/src/phylip3.66-erate/doc/dnaml.html
- erate-supplement-R2/src/phylip3.66-erate/doc/contml.html
- erate-supplement-R2/src/phylip3.66-erate/doc/mix.html
- erate-supplement-R2/src/phylip3.66-erate/doc/gendist.html
- erate-supplement-R2/src/phylip3.66-erate/doc/contrast.html
- erate-supplement-R2/src/phylip3.66-erate/doc/contchar.html
- erate-supplement-R2/src/phylip3.66-erate/doc/restdist.html
- erate-supplement-R2/src/phylip3.66-erate/doc/dnainvar.html
- erate-supplement-R2/src/phylip3.66-erate/doc/pars.html
- erate-supplement-R2/src/phylip3.66-erate/doc/dolmove.html
- erate-supplement-R2/src/phylip3.66-erate/doc/move.html
- erate-supplement-R2/src/phylip3.66-erate/doc/dnamlk.html
- erate-supplement-R2/src/phylip3.66-erate/doc/restml.html
- erate-supplement-R2/src/phylip3.66-erate/doc/sequence.html
- erate-supplement-R2/src/phylip3.66-erate/doc/protpars.html
- erate-supplement-R2/src/phylip3.66-erate/doc/.svn
- erate-supplement-R2/src/phylip3.66-erate/doc/.svn/text-base
- erate-supplement-R2/src/phylip3.66-erate/doc/.svn/text-base/clique.html.svn-base
- erate-supplement-R2/src/phylip3.66-erate/doc/.svn/text-base/consense.html.svn-base
- erate-supplement-R2/src/phylip3.66-erate/doc/.svn/text-base/contchar.html.svn-base
- erate-supplement-R2/src/phylip3.66-erate/doc/.svn/text-base/contml.html.svn-base
- erate-supplement-R2/src/phylip3.66-erate/doc/.svn/text-base/contrast.html.svn-base
- erate-supplement-R2/src/phylip3.66-erate/doc/.svn/text-base/discrete.html.svn-base
- erate-supplement-R2/src/phylip3.66-erate/doc/.svn/text-base/distance.html.svn-base
- erate-supplement-R2/src/phylip3.66-erate/doc/.svn/text-base/dnacomp.html.svn-base
- erate-supplement-R2/src/phylip3.66-erate/doc/.svn/text-base/dnadist.html.svn-base
- erate-supplement-R2/src/phylip3.66-erate/doc/.svn/text-base/dnainvar.html.svn-base
- erate-supplement-R2/src/phylip3.66-erate/doc/.svn/text-base/dnaml.html.svn-base
- erate-supplement-R2/src/phylip3.66-erate/doc/.svn/text-base/dnamlk.html.svn-base
- erate-supplement-R2/src/phylip3.66-erate/doc/.svn/text-base/dnamove.html.svn-base
- erate-supplement-R2/src/phylip3.66-erate/doc/.svn/text-base/dnapars.html.svn-base
- erate-supplement-R2/src/phylip3.66-erate/doc/.svn/text-base/dnapenny.html.svn-base
- erate-supplement-R2/src/phylip3.66-erate/doc/.svn/text-base/dollop.html.svn-base
- erate-supplement-R2/src/phylip3.66-erate/doc/.svn/text-base/dolmove.html.svn-base
- erate-supplement-R2/src/phylip3.66-erate/doc/.svn/text-base/dolpenny.html.svn-base
- erate-supplement-R2/src/phylip3.66-erate/doc/.svn/text-base/draw.html.svn-base
- erate-supplement-R2/src/phylip3.66-erate/doc/.svn/text-base/drawgram.html.svn-base
- erate-supplement-R2/src/phylip3.66-erate/doc/.svn/text-base/drawtree.html.svn-base
- erate-supplement-R2/src/phylip3.66-erate/doc/.svn/text-base/factor.html.svn-base
- erate-supplement-R2/src/phylip3.66-erate/doc/.svn/text-base/fitch.html.svn-base
- erate-supplement-R2/src/phylip3.66-erate/doc/.svn/text-base/gendist.html.svn-base
- erate-supplement-R2/src/phylip3.66-erate/doc/.svn/text-base/kitsch.html.svn-base
- erate-supplement-R2/src/phylip3.66-erate/doc/.svn/text-base/main.html.svn-base
- erate-supplement-R2/src/phylip3.66-erate/doc/.svn/text-base/mix.html.svn-base
- erate-supplement-R2/src/phylip3.66-erate/doc/.svn/text-base/move.html.svn-base
- erate-supplement-R2/src/phylip3.66-erate/doc/.svn/text-base/neighbor.html.svn-base
- erate-supplement-R2/src/phylip3.66-erate/doc/.svn/text-base/pars.html.svn-base
- erate-supplement-R2/src/phylip3.66-erate/doc/.svn/text-base/penny.html.svn-base
- erate-supplement-R2/src/phylip3.66-erate/doc/.svn/text-base/phylip.gif.svn-base
- erate-supplement-R2/src/phylip3.66-erate/doc/.svn/text-base/proml.html.svn-base
- erate-supplement-R2/src/phylip3.66-erate/doc/.svn/text-base/promlk.html.svn-base
- erate-supplement-R2/src/phylip3.66-erate/doc/.svn/text-base/protdist.html.svn-base
- erate-supplement-R2/src/phylip3.66-erate/doc/.svn/text-base/protpars.html.svn-base
- erate-supplement-R2/src/phylip3.66-erate/doc/.svn/text-base/restdist.html.svn-base
- erate-supplement-R2/src/phylip3.66-erate/doc/.svn/text-base/restml.html.svn-base
- erate-supplement-R2/src/phylip3.66-erate/doc/.svn/text-base/retree.html.svn-base
- erate-supplement-R2/src/phylip3.66-erate/doc/.svn/text-base/seqboot.html.svn-base
- erate-supplement-R2/src/phylip3.66-erate/doc/.svn/text-base/sequence.html.svn-base
- erate-supplement-R2/src/phylip3.66-erate/doc/.svn/text-base/treedist.html.svn-base
- erate-supplement-R2/src/phylip3.66-erate/doc/.svn/prop-base
- erate-supplement-R2/src/phylip3.66-erate/doc/.svn/prop-base/phylip.gif.svn-base
- erate-supplement-R2/src/phylip3.66-erate/doc/.svn/props
- erate-supplement-R2/src/phylip3.66-erate/doc/.svn/all-wcprops
- erate-supplement-R2/src/phylip3.66-erate/doc/.svn/entries
- erate-supplement-R2/src/phylip3.66-erate/doc/.svn/format
- erate-supplement-R2/src/phylip3.66-erate/doc/.svn/tmp
- erate-supplement-R2/src/phylip3.66-erate/doc/.svn/tmp/text-base
- erate-supplement-R2/src/phylip3.66-erate/doc/.svn/tmp/prop-base
- erate-supplement-R2/src/phylip3.66-erate/doc/.svn/tmp/props
- erate-supplement-R2/src/phylip3.66-erate/doc/.svn/tmp/wcprops
- erate-supplement-R2/src/phylip3.66-erate/exe
- erate-supplement-R2/src/phylip3.66-erate/exe/.svn
- erate-supplement-R2/src/phylip3.66-erate/exe/.svn/text-base
- erate-supplement-R2/src/phylip3.66-erate/exe/.svn/prop-base
- erate-supplement-R2/src/phylip3.66-erate/exe/.svn/props
- erate-supplement-R2/src/phylip3.66-erate/exe/.svn/all-wcprops
- erate-supplement-R2/src/phylip3.66-erate/exe/.svn/entries
- erate-supplement-R2/src/phylip3.66-erate/exe/.svn/format
- erate-supplement-R2/src/phylip3.66-erate/exe/.svn/tmp
- erate-supplement-R2/src/phylip3.66-erate/exe/.svn/tmp/text-base
- erate-supplement-R2/src/phylip3.66-erate/exe/.svn/tmp/prop-base
- erate-supplement-R2/src/phylip3.66-erate/exe/.svn/tmp/props
- erate-supplement-R2/src/phylip3.66-erate/exe/.svn/tmp/wcprops
- erate-supplement-R2/src/phylip3.66-erate/phylip.html
- erate-supplement-R2/src/phylip3.66-erate/src
- erate-supplement-R2/src/phylip3.66-erate/src/mac
- erate-supplement-R2/src/phylip3.66-erate/src/mac/retree.icns
- erate-supplement-R2/src/phylip3.66-erate/src/mac/kitsch.icns
- erate-supplement-R2/src/phylip3.66-erate/src/mac/dnamove.icns
- erate-supplement-R2/src/phylip3.66-erate/src/mac/dnapars.icns
- erate-supplement-R2/src/phylip3.66-erate/src/mac/proml.icns
- erate-supplement-R2/src/phylip3.66-erate/src/mac/penny.icns
- erate-supplement-R2/src/phylip3.66-erate/src/mac/neighbor.icns
- erate-supplement-R2/src/phylip3.66-erate/src/mac/fitch.icns
- erate-supplement-R2/src/phylip3.66-erate/src/mac/Info.plist.in
- erate-supplement-R2/src/phylip3.66-erate/src/mac/dna.icns
- erate-supplement-R2/src/phylip3.66-erate/src/mac/boot.icns
- erate-supplement-R2/src/phylip3.66-erate/src/mac/dist.icns
- erate-supplement-R2/src/phylip3.66-erate/src/mac/drawgram.icns
- erate-supplement-R2/src/phylip3.66-erate/src/mac/promlk.icns
- erate-supplement-R2/src/phylip3.66-erate/src/mac/protdist.icns
- erate-supplement-R2/src/phylip3.66-erate/src/mac/seqboot.icns
- erate-supplement-R2/src/phylip3.66-erate/src/mac/drawtree.icns
- erate-supplement-R2/src/phylip3.66-erate/src/mac/factor.icns
- erate-supplement-R2/src/phylip3.66-erate/src/mac/dnacomp.icns
- erate-supplement-R2/src/phylip3.66-erate/src/mac/disc.icns
- erate-supplement-R2/src/phylip3.66-erate/src/mac/treedist.icns
- erate-supplement-R2/src/phylip3.66-erate/src/mac/dnadist.icns
- erate-supplement-R2/src/phylip3.66-erate/src/mac/dolpenny.icns
- erate-supplement-R2/src/phylip3.66-erate/src/mac/command.in
- erate-supplement-R2/src/phylip3.66-erate/src/mac/dollop.icns
- erate-supplement-R2/src/phylip3.66-erate/src/mac/dnaml.icns
- erate-supplement-R2/src/phylip3.66-erate/src/mac/contml.icns
- erate-supplement-R2/src/phylip3.66-erate/src/mac/mix.icns
- erate-supplement-R2/src/phylip3.66-erate/src/mac/gendist.icns
- erate-supplement-R2/src/phylip3.66-erate/src/mac/contrast.icns
- erate-supplement-R2/src/phylip3.66-erate/src/mac/restrict.icns
- erate-supplement-R2/src/phylip3.66-erate/src/mac/restdist.icns
- erate-supplement-R2/src/phylip3.66-erate/src/mac/dnainvar.icns
- erate-supplement-R2/src/phylip3.66-erate/src/mac/dolmove.icns
- erate-supplement-R2/src/phylip3.66-erate/src/mac/pars.icns
- erate-supplement-R2/src/phylip3.66-erate/src/mac/move.icns
- erate-supplement-R2/src/phylip3.66-erate/src/mac/linkmac
- erate-supplement-R2/src/phylip3.66-erate/src/mac/dnamlk.icns
- erate-supplement-R2/src/phylip3.66-erate/src/mac/restml.icns
- erate-supplement-R2/src/phylip3.66-erate/src/mac/dollo.icns
- erate-supplement-R2/src/phylip3.66-erate/src/mac/protpars.icns
- erate-supplement-R2/src/phylip3.66-erate/src/mac/dnapenny.icns
- erate-supplement-R2/src/phylip3.66-erate/src/mac/consense.icns
- erate-supplement-R2/src/phylip3.66-erate/src/mac/protein.icns
- erate-supplement-R2/src/phylip3.66-erate/src/mac/clique.icns
- erate-supplement-R2/src/phylip3.66-erate/src/mac/.svn
- erate-supplement-R2/src/phylip3.66-erate/src/mac/.svn/text-base
- erate-supplement-R2/src/phylip3.66-erate/src/mac/.svn/text-base/Info.plist.in.svn-base
- erate-supplement-R2/src/phylip3.66-erate/src/mac/.svn/text-base/boot.icns.svn-base
- erate-supplement-R2/src/phylip3.66-erate/src/mac/.svn/text-base/clique.icns.svn-base
- erate-supplement-R2/src/phylip3.66-erate/src/mac/.svn/text-base/command.in.svn-base
- erate-supplement-R2/src/phylip3.66-erate/src/mac/.svn/text-base/consense.icns.svn-base
- erate-supplement-R2/src/phylip3.66-erate/src/mac/.svn/text-base/contml.icns.svn-base
- erate-supplement-R2/src/phylip3.66-erate/src/mac/.svn/text-base/contrast.icns.svn-base
- erate-supplement-R2/src/phylip3.66-erate/src/mac/.svn/text-base/disc.icns.svn-base
- erate-supplement-R2/src/phylip3.66-erate/src/mac/.svn/text-base/dist.icns.svn-base
- erate-supplement-R2/src/phylip3.66-erate/src/mac/.svn/text-base/dna.icns.svn-base
- erate-supplement-R2/src/phylip3.66-erate/src/mac/.svn/text-base/dnacomp.icns.svn-base
- erate-supplement-R2/src/phylip3.66-erate/src/mac/.svn/text-base/dnadist.icns.svn-base
- erate-supplement-R2/src/phylip3.66-erate/src/mac/.svn/text-base/dnainvar.icns.svn-base
- erate-supplement-R2/src/phylip3.66-erate/src/mac/.svn/text-base/dnaml.icns.svn-base
- erate-supplement-R2/src/phylip3.66-erate/src/mac/.svn/text-base/dnamlk.icns.svn-base
- erate-supplement-R2/src/phylip3.66-erate/src/mac/.svn/text-base/dnamove.icns.svn-base
- erate-supplement-R2/src/phylip3.66-erate/src/mac/.svn/text-base/dnapars.icns.svn-base
- erate-supplement-R2/src/phylip3.66-erate/src/mac/.svn/text-base/dnapenny.icns.svn-base
- erate-supplement-R2/src/phylip3.66-erate/src/mac/.svn/text-base/dollo.icns.svn-base
- erate-supplement-R2/src/phylip3.66-erate/src/mac/.svn/text-base/dollop.icns.svn-base
- erate-supplement-R2/src/phylip3.66-erate/src/mac/.svn/text-base/dolmove.icns.svn-base
- erate-supplement-R2/src/phylip3.66-erate/src/mac/.svn/text-base/dolpenny.icns.svn-base
- erate-supplement-R2/src/phylip3.66-erate/src/mac/.svn/text-base/drawgram.icns.svn-base
- erate-supplement-R2/src/phylip3.66-erate/src/mac/.svn/text-base/drawtree.icns.svn-base
- erate-supplement-R2/src/phylip3.66-erate/src/mac/.svn/text-base/factor.icns.svn-base
- erate-supplement-R2/src/phylip3.66-erate/src/mac/.svn/text-base/fitch.icns.svn-base
- erate-supplement-R2/src/phylip3.66-erate/src/mac/.svn/text-base/gendist.icns.svn-base
- erate-supplement-R2/src/phylip3.66-erate/src/mac/.svn/text-base/kitsch.icns.svn-base
- erate-supplement-R2/src/phylip3.66-erate/src/mac/.svn/text-base/linkmac.svn-base
- erate-supplement-R2/src/phylip3.66-erate/src/mac/.svn/text-base/mix.icns.svn-base
- erate-supplement-R2/src/phylip3.66-erate/src/mac/.svn/text-base/move.icns.svn-base
- erate-supplement-R2/src/phylip3.66-erate/src/mac/.svn/text-base/neighbor.icns.svn-base
- erate-supplement-R2/src/phylip3.66-erate/src/mac/.svn/text-base/pars.icns.svn-base
- erate-supplement-R2/src/phylip3.66-erate/src/mac/.svn/text-base/penny.icns.svn-base
- erate-supplement-R2/src/phylip3.66-erate/src/mac/.svn/text-base/proml.icns.svn-base
- erate-supplement-R2/src/phylip3.66-erate/src/mac/.svn/text-base/promlk.icns.svn-base
- erate-supplement-R2/src/phylip3.66-erate/src/mac/.svn/text-base/protdist.icns.svn-base
- erate-supplement-R2/src/phylip3.66-erate/src/mac/.svn/text-base/protein.icns.svn-base
- erate-supplement-R2/src/phylip3.66-erate/src/mac/.svn/text-base/protpars.icns.svn-base
- erate-supplement-R2/src/phylip3.66-erate/src/mac/.svn/text-base/restdist.icns.svn-base
- erate-supplement-R2/src/phylip3.66-erate/src/mac/.svn/text-base/restml.icns.svn-base
- erate-supplement-R2/src/phylip3.66-erate/src/mac/.svn/text-base/restrict.icns.svn-base
- erate-supplement-R2/src/phylip3.66-erate/src/mac/.svn/text-base/retree.icns.svn-base
- erate-supplement-R2/src/phylip3.66-erate/src/mac/.svn/text-base/seqboot.icns.svn-base
- erate-supplement-R2/src/phylip3.66-erate/src/mac/.svn/text-base/treedist.icns.svn-base
- erate-supplement-R2/src/phylip3.66-erate/src/mac/.svn/prop-base
- erate-supplement-R2/src/phylip3.66-erate/src/mac/.svn/prop-base/boot.icns.svn-base
- erate-supplement-R2/src/phylip3.66-erate/src/mac/.svn/prop-base/clique.icns.svn-base
- erate-supplement-R2/src/phylip3.66-erate/src/mac/.svn/prop-base/consense.icns.svn-base
- erate-supplement-R2/src/phylip3.66-erate/src/mac/.svn/prop-base/contml.icns.svn-base
- erate-supplement-R2/src/phylip3.66-erate/src/mac/.svn/prop-base/contrast.icns.svn-base
- erate-supplement-R2/src/phylip3.66-erate/src/mac/.svn/prop-base/disc.icns.svn-base
- erate-supplement-R2/src/phylip3.66-erate/src/mac/.svn/prop-base/dist.icns.svn-base
- erate-supplement-R2/src/phylip3.66-erate/src/mac/.svn/prop-base/dna.icns.svn-base
- erate-supplement-R2/src/phylip3.66-erate/src/mac/.svn/prop-base/dnacomp.icns.svn-base
- erate-supplement-R2/src/phylip3.66-erate/src/mac/.svn/prop-base/dnadist.icns.svn-base
- erate-supplement-R2/src/phylip3.66-erate/src/mac/.svn/prop-base/dnainvar.icns.svn-base
- erate-supplement-R2/src/phylip3.66-erate/src/mac/.svn/prop-base/dnaml.icns.svn-base
- erate-supplement-R2/src/phylip3.66-erate/src/mac/.svn/prop-base/dnamlk.icns.svn-base
- erate-supplement-R2/src/phylip3.66-erate/src/mac/.svn/prop-base/dnamove.icns.svn-base
- erate-supplement-R2/src/phylip3.66-erate/src/mac/.svn/prop-base/dnapars.icns.svn-base
- erate-supplement-R2/src/phylip3.66-erate/src/mac/.svn/prop-base/dnapenny.icns.svn-base
- erate-supplement-R2/src/phylip3.66-erate/src/mac/.svn/prop-base/dollo.icns.svn-base
- erate-supplement-R2/src/phylip3.66-erate/src/mac/.svn/prop-base/dollop.icns.svn-base
- erate-supplement-R2/src/phylip3.66-erate/src/mac/.svn/prop-base/dolmove.icns.svn-base
- erate-supplement-R2/src/phylip3.66-erate/src/mac/.svn/prop-base/dolpenny.icns.svn-base
- erate-supplement-R2/src/phylip3.66-erate/src/mac/.svn/prop-base/drawgram.icns.svn-base
- erate-supplement-R2/src/phylip3.66-erate/src/mac/.svn/prop-base/drawtree.icns.svn-base
- erate-supplement-R2/src/phylip3.66-erate/src/mac/.svn/prop-base/factor.icns.svn-base
- erate-supplement-R2/src/phylip3.66-erate/src/mac/.svn/prop-base/fitch.icns.svn-base
- erate-supplement-R2/src/phylip3.66-erate/src/mac/.svn/prop-base/gendist.icns.svn-base
- erate-supplement-R2/src/phylip3.66-erate/src/mac/.svn/prop-base/kitsch.icns.svn-base
- erate-supplement-R2/src/phylip3.66-erate/src/mac/.svn/prop-base/mix.icns.svn-base
- erate-supplement-R2/src/phylip3.66-erate/src/mac/.svn/prop-base/move.icns.svn-base
- erate-supplement-R2/src/phylip3.66-erate/src/mac/.svn/prop-base/neighbor.icns.svn-base
- erate-supplement-R2/src/phylip3.66-erate/src/mac/.svn/prop-base/pars.icns.svn-base
- erate-supplement-R2/src/phylip3.66-erate/src/mac/.svn/prop-base/penny.icns.svn-base
- erate-supplement-R2/src/phylip3.66-erate/src/mac/.svn/prop-base/proml.icns.svn-base
- erate-supplement-R2/src/phylip3.66-erate/src/mac/.svn/prop-base/promlk.icns.svn-base
- erate-supplement-R2/src/phylip3.66-erate/src/mac/.svn/prop-base/protdist.icns.svn-base
- erate-supplement-R2/src/phylip3.66-erate/src/mac/.svn/prop-base/protein.icns.svn-base
- erate-supplement-R2/src/phylip3.66-erate/src/mac/.svn/prop-base/protpars.icns.svn-base
- erate-supplement-R2/src/phylip3.66-erate/src/mac/.svn/prop-base/restdist.icns.svn-base
- erate-supplement-R2/src/phylip3.66-erate/src/mac/.svn/prop-base/restml.icns.svn-base
- erate-supplement-R2/src/phylip3.66-erate/src/mac/.svn/prop-base/restrict.icns.svn-base
- erate-supplement-R2/src/phylip3.66-erate/src/mac/.svn/prop-base/retree.icns.svn-base
- erate-supplement-R2/src/phylip3.66-erate/src/mac/.svn/prop-base/seqboot.icns.svn-base
- erate-supplement-R2/src/phylip3.66-erate/src/mac/.svn/prop-base/treedist.icns.svn-base
- erate-supplement-R2/src/phylip3.66-erate/src/mac/.svn/props
- erate-supplement-R2/src/phylip3.66-erate/src/mac/.svn/all-wcprops
- erate-supplement-R2/src/phylip3.66-erate/src/mac/.svn/entries
- erate-supplement-R2/src/phylip3.66-erate/src/mac/.svn/format
- erate-supplement-R2/src/phylip3.66-erate/src/mac/.svn/tmp
- erate-supplement-R2/src/phylip3.66-erate/src/mac/.svn/tmp/text-base
- erate-supplement-R2/src/phylip3.66-erate/src/mac/.svn/tmp/prop-base
- erate-supplement-R2/src/phylip3.66-erate/src/mac/.svn/tmp/props
- erate-supplement-R2/src/phylip3.66-erate/src/mac/.svn/tmp/wcprops
- erate-supplement-R2/src/phylip3.66-erate/src/icons
- erate-supplement-R2/src/phylip3.66-erate/src/icons/clique.rc
- erate-supplement-R2/src/phylip3.66-erate/src/icons/dollo.ico
- erate-supplement-R2/src/phylip3.66-erate/src/icons/kitsch.rc
- erate-supplement-R2/src/phylip3.66-erate/src/icons/consense.ico
- erate-supplement-R2/src/phylip3.66-erate/src/icons/dnamove.rc
- erate-supplement-R2/src/phylip3.66-erate/src/icons/kitsch.rcb
- erate-supplement-R2/src/phylip3.66-erate/src/icons/disc.ico
- erate-supplement-R2/src/phylip3.66-erate/src/icons/contml.ico
- erate-supplement-R2/src/phylip3.66-erate/src/icons/dnamove.rcb
- erate-supplement-R2/src/phylip3.66-erate/src/icons/dnamlk.rcb
- erate-supplement-R2/src/phylip3.66-erate/src/icons/promlk.rc
- erate-supplement-R2/src/phylip3.66-erate/src/icons/move.rcb
- erate-supplement-R2/src/phylip3.66-erate/src/icons/restml.rcb
- erate-supplement-R2/src/phylip3.66-erate/src/icons/protdist.rc
- erate-supplement-R2/src/phylip3.66-erate/src/icons/drawtree.rc
- erate-supplement-R2/src/phylip3.66-erate/src/icons/dist.ico
- erate-supplement-R2/src/phylip3.66-erate/src/icons/dnapenny.rcb
- erate-supplement-R2/src/phylip3.66-erate/src/icons/factor.rc
- erate-supplement-R2/src/phylip3.66-erate/src/icons/dnacomp.rcb
- erate-supplement-R2/src/phylip3.66-erate/src/icons/drawtree.rcb
- erate-supplement-R2/src/phylip3.66-erate/src/icons/dnacomp.rc
- erate-supplement-R2/src/phylip3.66-erate/src/icons/treedist.rcb
- erate-supplement-R2/src/phylip3.66-erate/src/icons/clique.rcb
- erate-supplement-R2/src/phylip3.66-erate/src/icons/dnapars.rcb
- erate-supplement-R2/src/phylip3.66-erate/src/icons/dnadist.rc
- erate-supplement-R2/src/phylip3.66-erate/src/icons/dnaml.rcb
- erate-supplement-R2/src/phylip3.66-erate/src/icons/retree.ico
- erate-supplement-R2/src/phylip3.66-erate/src/icons/mix.rc
- erate-supplement-R2/src/phylip3.66-erate/src/icons/dnainvar.rc
- erate-supplement-R2/src/phylip3.66-erate/src/icons/mix.rcb
- erate-supplement-R2/src/phylip3.66-erate/src/icons/contrast.ico
- erate-supplement-R2/src/phylip3.66-erate/src/icons/gendist.ico
- erate-supplement-R2/src/phylip3.66-erate/src/icons/dolmove.rc
- erate-supplement-R2/src/phylip3.66-erate/src/icons/pars.rc
- erate-supplement-R2/src/phylip3.66-erate/src/icons/dolmove.rcb
- erate-supplement-R2/src/phylip3.66-erate/src/icons/drawgram.rcb
- erate-supplement-R2/src/phylip3.66-erate/src/icons/pars.rcb
[truncated: 1,213 more entries]
