# Supplementary material for: Probabilistic Phylogenetic Inference with Insertions and Deletions
Source: PLoS Comput Biol. 2008 Sep 19;4(9):e1000172. doi: 10.1371/journal.pcbi.1000172 (PMC2527138; doi:10.1371/journal.pcbi.1000172)
Supplement: Dataset S1 — Supplemental Material (24.89 MB GZ) [file pcbi.1000172.s001.gz › erate-supplement-R2/src/phylip3.66-erate/00README]

Mon Sep 18 15:33:00 EDT 2006

Downloaded phylip3.66 4 AUG 2006
http://evolution.genetics.washington.edu/phylip/getme.html
phylip-3.66.tar.gz
