# Supplementary material for: Probabilistic Phylogenetic Inference with Insertions and Deletions
Source: PLoS Comput Biol. 2008 Sep 19;4(9):e1000172. doi: 10.1371/journal.pcbi.1000172 (PMC2527138; doi:10.1371/journal.pcbi.1000172)
Supplement: Dataset S1 — Supplemental Material (24.89 MB GZ) [file pcbi.1000172.s001.gz › erate-supplement-R2/src/phylip3.66-erate/src/mac/Info.plist.in]

<?xml version="1.0" encoding="UTF-8"?>
<!DOCTYPE plist SYSTEM "file://localhost/System/Library/DTDs/PropertyList.dtd">
<plist version="0.9">
<dict>
        <key>CFBundleInfoDictionaryVersion</key>
        <string>6.0</string>
        <key>CFBundleIdentifier</key>
        <string>edu.washington.gs.evolution.IDENTIFIER</string>
        <key>CFBundleDevelopmentRegion</key>
        <string>English</string>
        <key>CFBundleExecutable</key>
        <string>COMMAND</string>
        <key>CFBundleIconFile</key>
        <string>ICONNAME.icns</string>
        <key>CFBundleName</key>
        <string>EXECUTABLE</string>
        <key>CFBundlePackageType</key>
        <string>APPL</string>
        <key>CFBundleSignature</key>
        <string>????</string>
        <key>CFBundleVersion</key>
        <string>VERSION</string>
        <key>CFBundleShortVersionString</key>
        <string>VERSION</string>
        <key>CFBundleGetInfoString</key>
        <string>EXECUTABLE version VERSION, (c) 2006 University of Washington</string>
        <key>CFBundleLongVersionString</key>
        <string>VERSION, (c) 2006 University of Washington</string>
        <key>NSHumanReadableCopyright</key>
        <string>Copyright 2006 University of Washington</string>
        <key>LSRequiresCarbon</key>
        <true/>
        <key>CSResourcesFileMapped</key>
        <true/>
</dict>
</plist>
