# Supplementary material for: Probabilistic Phylogenetic Inference with Insertions and Deletions
Source: PLoS Comput Biol. 2008 Sep 19;4(9):e1000172. doi: 10.1371/journal.pcbi.1000172 (PMC2527138; doi:10.1371/journal.pcbi.1000172)
Supplement: Dataset S1 — Supplemental Material (24.89 MB GZ) [file pcbi.1000172.s001.gz › erate-supplement-R2/src/phylip3.66-erate/src/mac/linkmac]

ln -s clique.app/Contents/MacOS/clique clique
ln -s consense.app/Contents/MacOS/consense consense
ln -s contml.app/Contents/MacOS/contml contml
ln -s contrast.app/Contents/MacOS/contrast contrast
ln -s dnacomp.app/Contents/MacOS/dnacomp dnacomp
ln -s dnadist.app/Contents/MacOS/dnadist dnadist
ln -s dnainvar.app/Contents/MacOS/dnainvar dnainvar
ln -s dnaml.app/Contents/MacOS/dnaml dnaml
ln -s dnamlk.app/Contents/MacOS/dnamlk dnamlk
ln -s dnamove.app/Contents/MacOS/dnamove dnamove
ln -s dnapars.app/Contents/MacOS/dnapars dnapars
ln -s dnapenny.app/Contents/MacOS/dnapenny dnapenny
ln -s dollop.app/Contents/MacOS/dollop dollop
ln -s dolmove.app/Contents/MacOS/dolmove dolmove
ln -s dolpenny.app/Contents/MacOS/dolpenny dolpenny
ln -s drawgram.app/Contents/MacOS/drawgram drawgram
ln -s drawtree.app/Contents/MacOS/drawtree drawtree
ln -s factor.app/Contents/MacOS/factor factor
ln -s fitch.app/Contents/MacOS/fitch fitch
ln -s gendist.app/Contents/MacOS/gendist gendist
ln -s kitsch.app/Contents/MacOS/kitsch kitsch
ln -s mix.app/Contents/MacOS/mix mix
ln -s move.app/Contents/MacOS/move move
ln -s neighbor.app/Contents/MacOS/neighbor neighbor
ln -s pars.app/Contents/MacOS/pars pars
ln -s penny.app/Contents/MacOS/penny penny
ln -s proml.app/Contents/MacOS/proml proml
ln -s promlk.app/Contents/MacOS/promlk promlk
ln -s protdist.app/Contents/MacOS/protdist protdist
ln -s protpars.app/Contents/MacOS/protpars protpars
ln -s restdist.app/Contents/MacOS/restdist restdist
ln -s restml.app/Contents/MacOS/restml restml
ln -s retree.app/Contents/MacOS/retree retree
ln -s seqboot.app/Contents/MacOS/seqboot seqboot
ln -s treedist.app/Contents/MacOS/treedist treedist
