# Supplementary material for: Probabilistic Phylogenetic Inference with Insertions and Deletions
Source: PLoS Comput Biol. 2008 Sep 19;4(9):e1000172. doi: 10.1371/journal.pcbi.1000172 (PMC2527138; doi:10.1371/journal.pcbi.1000172)
Supplement: Dataset S1 — Supplemental Material (24.89 MB GZ) [file pcbi.1000172.s001.gz › erate-supplement-R2/src/phylip3.66-erate/src/icons/drawgram.rcb]

Resource ICON "icons\drawgram.ico"

AboutDlg DIALOG FIXED 6, 21, 300, 140
STYLE DS_MODALFRAME | WS_POPUP | WS_VISIBLE | WS_CAPTION | WS_SYSMENU
CAPTION "About Drawgram"
FONT 8, "MS Shell Dlg"
BEGIN
    DEFPUSHBUTTON   "&OK", IDOK, 130, 120, 40, 14
    LTEXT "Drawgram unrooted tree plotting program", 104, 30, 14, 250, 8
    LTEXT "PHYLIP version 3.6 (c) Copyright 1986-2004 by the University of Washington", 105, 30, 30, 250, 8
    LTEXT "Written by Joseph Felsenstein and Christopher A. Meacham.", 106, 30, 45, 250, 8
    LTEXT "Additional code written by Hisashi Horino, Sean Lamont, Andrew Keefe,", 107, 30, 55, 250, 8
    LTEXT   "Daniel Fineman, Akiko Fuseki, Doug Buxton and Michal Palczewski.", 108, 30, 65, 250, 8
    LTEXT "Permission is granted to copy, distribute and modify this program", 109, 30, 75, 250, 8
    LTEXT "provided that", 110, 30,85,250,8
    LTEXT "(1) This copyright message is not removed and", 111, 30,95,250,8
    LTEXT "(2) no fee i charged for this program.", 112, 30,105,250,8
END

GenericAppMenu MENU
{
   POPUP "&File"
   {
      MENUITEM "&Plot",                 1001
      MENUITEM "&Change Parameters",    1002
      MENUITEM "&Quit",                 1003
   }
   POPUP "&Help"
   {
      MENUITEM "&About",                1000
   }
}
