# Supplementary material for: Probabilistic Phylogenetic Inference with Insertions and Deletions
Source: PLoS Comput Biol. 2008 Sep 19;4(9):e1000172. doi: 10.1371/journal.pcbi.1000172 (PMC2527138; doi:10.1371/journal.pcbi.1000172)
Supplement: Dataset S1 — Supplemental Material (24.89 MB GZ) [file pcbi.1000172.s001.gz › erate-supplement-R2/src/phylip3.66-erate/src/projects/restdist.mcp.xml]

<?xml version="1.0" encoding="UTF-8" standalone="yes" ?>
<?codewarrior exportversion="1.0.1" ideversion="4.1" ?>

<!DOCTYPE PROJECT [
<!ELEMENT PROJECT (TARGETLIST, TARGETORDER, GROUPLIST, DESIGNLIST?)>
<!ELEMENT TARGETLIST (TARGET+)>
<!ELEMENT TARGET (NAME, SETTINGLIST, FILELIST?, LINKORDER?, SEGMENTLIST?, OVERLAYGROUPLIST?, SUBTARGETLIST?, SUBPROJECTLIST?)>
<!ELEMENT NAME (#PCDATA)>
<!ELEMENT USERSOURCETREETYPE (#PCDATA)>
<!ELEMENT PATH (#PCDATA)>
<!ELEMENT FILELIST (FILE*)>
<!ELEMENT FILE (PATHTYPE, PATHROOT?, ACCESSPATH?, PATH, PATHFORMAT?, ROOTFILEREF?, FILEKIND?, FILEFLAGS?)>
<!ELEMENT PATHTYPE (#PCDATA)>
<!ELEMENT PATHROOT (#PCDATA)>
<!ELEMENT ACCESSPATH (#PCDATA)>
<!ELEMENT PATHFORMAT (#PCDATA)>
<!ELEMENT ROOTFILEREF (PATHTYPE, PATHROOT?, ACCESSPATH?, PATH, PATHFORMAT?)>
<!ELEMENT FILEKIND (#PCDATA)>
<!ELEMENT FILEFLAGS (#PCDATA)>
<!ELEMENT FILEREF (TARGETNAME?, PATHTYPE, PATHROOT?, ACCESSPATH?, PATH, PATHFORMAT?)>
<!ELEMENT TARGETNAME (#PCDATA)>
<!ELEMENT SETTINGLIST ((SETTING|PANELDATA)+)>
<!ELEMENT SETTING (NAME?, (VALUE|(SETTING+)))>
<!ELEMENT PANELDATA (NAME, VALUE)>
<!ELEMENT VALUE (#PCDATA)>
<!ELEMENT LINKORDER (FILEREF*)>
<!ELEMENT SEGMENTLIST (SEGMENT+)>
<!ELEMENT SEGMENT (NAME, ATTRIBUTES?, FILEREF*)>
<!ELEMENT ATTRIBUTES (#PCDATA)>
<!ELEMENT OVERLAYGROUPLIST (OVERLAYGROUP+)>
<!ELEMENT OVERLAYGROUP (NAME, BASEADDRESS, OVERLAY*)>
<!ELEMENT BASEADDRESS (#PCDATA)>
<!ELEMENT OVERLAY (NAME, FILEREF*)>
<!ELEMENT SUBTARGETLIST (SUBTARGET+)>
<!ELEMENT SUBTARGET (TARGETNAME, ATTRIBUTES?, FILEREF?)>
<!ELEMENT SUBPROJECTLIST (SUBPROJECT+)>
<!ELEMENT SUBPROJECT (FILEREF, SUBPROJECTTARGETLIST)>
<!ELEMENT SUBPROJECTTARGETLIST (SUBPROJECTTARGET*)>
<!ELEMENT SUBPROJECTTARGET (TARGETNAME, ATTRIBUTES?, FILEREF?)>
<!ELEMENT TARGETORDER (ORDEREDTARGET|ORDEREDDESIGN)*>
<!ELEMENT ORDEREDTARGET (NAME)>
<!ELEMENT ORDEREDDESIGN (NAME, ORDEREDTARGET+)>
<!ELEMENT GROUPLIST (GROUP|FILEREF)*>
<!ELEMENT GROUP (NAME, (GROUP|FILEREF)*)>
<!ELEMENT DESIGNLIST (DESIGN+)>
<!ELEMENT DESIGN (NAME, DESIGNDATA)>
<!ELEMENT DESIGNDATA (#PCDATA)>
]>

<PROJECT>
    <TARGETLIST>
        <TARGET>
            <NAME>restdist</NAME>
            <SETTINGLIST>

                <!-- Settings for "Source Trees" panel -->
                <SETTING><NAME>UserSourceTrees</NAME><VALUE></VALUE></SETTING>

                <!-- Settings for "Access Paths" panel -->
                <SETTING><NAME>AlwaysSearchUserPaths</NAME><VALUE>false</VALUE></SETTING>
                <SETTING><NAME>InterpretDOSAndUnixPaths</NAME><VALUE>true</VALUE></SETTING>
                <SETTING><NAME>UserSearchPaths</NAME>
                    <SETTING>
                        <SETTING><NAME>SearchPath</NAME>
                            <SETTING><NAME>Path</NAME><VALUE></VALUE></SETTING>
                            <SETTING><NAME>PathFormat</NAME><VALUE>Windows</VALUE></SETTING>
                            <SETTING><NAME>PathRoot</NAME><VALUE>Project</VALUE></SETTING>
                        </SETTING>
                        <SETTING><NAME>Recursive</NAME><VALUE>true</VALUE></SETTING>
                        <SETTING><NAME>HostFlags</NAME><VALUE>All</VALUE></SETTING>
                    </SETTING>
                    <SETTING>
                        <SETTING><NAME>SearchPath</NAME>
                            <SETTING><NAME>Path</NAME><VALUE>..</VALUE></SETTING>
                            <SETTING><NAME>PathFormat</NAME><VALUE>Windows</VALUE></SETTING>
                            <SETTING><NAME>PathRoot</NAME><VALUE>Project</VALUE></SETTING>
                        </SETTING>
                        <SETTING><NAME>Recursive</NAME><VALUE>true</VALUE></SETTING>
                        <SETTING><NAME>HostFlags</NAME><VALUE>All</VALUE></SETTING>
                    </SETTING>
                </SETTING>
                <SETTING><NAME>SystemSearchPaths</NAME>
                    <SETTING>
                        <SETTING><NAME>SearchPath</NAME>
                            <SETTING><NAME>Path</NAME><VALUE>Win32-x86 Support\Headers\</VALUE></SETTING>
                            <SETTING><NAME>PathFormat</NAME><VALUE>Windows</VALUE></SETTING>
                            <SETTING><NAME>PathRoot</NAME><VALUE>CodeWarrior</VALUE></SETTING>
                        </SETTING>
                        <SETTING><NAME>Recursive</NAME><VALUE>true</VALUE></SETTING>
                        <SETTING><NAME>HostFlags</NAME><VALUE>All</VALUE></SETTING>
                    </SETTING>
                    <SETTING>
                        <SETTING><NAME>SearchPath</NAME>
                            <SETTING><NAME>Path</NAME><VALUE>Win32-x86 Support\Libraries\</VALUE></SETTING>
                            <SETTING><NAME>PathFormat</NAME><VALUE>Windows</VALUE></SETTING>
                            <SETTING><NAME>PathRoot</NAME><VALUE>CodeWarrior</VALUE></SETTING>
                        </SETTING>
                        <SETTING><NAME>Recursive</NAME><VALUE>true</VALUE></SETTING>
                        <SETTING><NAME>HostFlags</NAME><VALUE>All</VALUE></SETTING>
                    </SETTING>
                    <SETTING>
                        <SETTING><NAME>SearchPath</NAME>
                            <SETTING><NAME>Path</NAME><VALUE>MSL</VALUE></SETTING>
                            <SETTING><NAME>PathFormat</NAME><VALUE>Windows</VALUE></SETTING>
                            <SETTING><NAME>PathRoot</NAME><VALUE>CodeWarrior</VALUE></SETTING>
                        </SETTING>
                        <SETTING><NAME>Recursive</NAME><VALUE>true</VALUE></SETTING>
                        <SETTING><NAME>HostFlags</NAME><VALUE>All</VALUE></SETTING>
                    </SETTING>
                </SETTING>

                <!-- Settings for "Debugger Runtime" panel -->
                <SETTING><NAME>MWRuntimeSettings_WorkingDirectory</NAME><VALUE></VALUE></SETTING>
                <SETTING><NAME>MWRuntimeSettings_CommandLine</NAME><VALUE></VALUE></SETTING>
                <SETTING><NAME>MWRuntimeSettings_HostApplication</NAME>
                    <SETTING><NAME>Path</NAME><VALUE></VALUE></SETTING>
                    <SETTING><NAME>PathFormat</NAME><VALUE>Generic</VALUE></SETTING>
                    <SETTING><NAME>PathRoot</NAME><VALUE>Absolute</VALUE></SETTING>
                </SETTING>
                <SETTING><NAME>MWRuntimeSettings_EnvVars</NAME><VALUE></VALUE></SETTING>

                <!-- Settings for "Target Settings" panel -->
                <SETTING><NAME>Linker</NAME><VALUE>Win32 x86 Linker</VALUE></SETTING>
                <SETTING><NAME>PreLinker</NAME><VALUE></VALUE></SETTING>
                <SETTING><NAME>PostLinker</NAME><VALUE></VALUE></SETTING>
                <SETTING><NAME>Targetname</NAME><VALUE>restdist</VALUE></SETTING>
                <SETTING><NAME>OutputDirectory</NAME>
                    <SETTING><NAME>Path</NAME><VALUE>..\..\exe</VALUE></SETTING>
                    <SETTING><NAME>PathFormat</NAME><VALUE>Windows</VALUE></SETTING>
                    <SETTING><NAME>PathRoot</NAME><VALUE>Project</VALUE></SETTING>
                </SETTING>
                <SETTING><NAME>SaveEntriesUsingRelativePaths</NAME><VALUE>false</VALUE></SETTING>

                <!-- Settings for "File Mappings" panel -->
                <SETTING><NAME>FileMappings</NAME>
                    <SETTING>
                        <SETTING><NAME>FileType</NAME><VALUE>TEXT</VALUE></SETTING>
                        <SETTING><NAME>FileExtension</NAME><VALUE>.c</VALUE></SETTING>
                        <SETTING><NAME>Compiler</NAME><VALUE>MW C/C++ x86</VALUE></SETTING>
                        <SETTING><NAME>Precompile</NAME><VALUE>false</VALUE></SETTING>
                        <SETTING><NAME>Launchable</NAME><VALUE>false</VALUE></SETTING>
                        <SETTING><NAME>ResourceFile</NAME><VALUE>false</VALUE></SETTING>
                        <SETTING><NAME>IgnoredByMake</NAME><VALUE>false</VALUE></SETTING>
                    </SETTING>
                    <SETTING>
                        <SETTING><NAME>FileType</NAME><VALUE>TEXT</VALUE></SETTING>
                        <SETTING><NAME>FileExtension</NAME><VALUE>.c++</VALUE></SETTING>
                        <SETTING><NAME>Compiler</NAME><VALUE>MW C/C++ x86</VALUE></SETTING>
                        <SETTING><NAME>Precompile</NAME><VALUE>false</VALUE></SETTING>
                        <SETTING><NAME>Launchable</NAME><VALUE>false</VALUE></SETTING>
                        <SETTING><NAME>ResourceFile</NAME><VALUE>false</VALUE></SETTING>
                        <SETTING><NAME>IgnoredByMake</NAME><VALUE>false</VALUE></SETTING>
                    </SETTING>
                    <SETTING>
                        <SETTING><NAME>FileType</NAME><VALUE>TEXT</VALUE></SETTING>
                        <SETTING><NAME>FileExtension</NAME><VALUE>.cc</VALUE></SETTING>
                        <SETTING><NAME>Compiler</NAME><VALUE>MW C/C++ x86</VALUE></SETTING>
                        <SETTING><NAME>Precompile</NAME><VALUE>false</VALUE></SETTING>
                        <SETTING><NAME>Launchable</NAME><VALUE>false</VALUE></SETTING>
                        <SETTING><NAME>ResourceFile</NAME><VALUE>false</VALUE></SETTING>
                        <SETTING><NAME>IgnoredByMake</NAME><VALUE>false</VALUE></SETTING>
                    </SETTING>
                    <SETTING>
                        <SETTING><NAME>FileType</NAME><VALUE>TEXT</VALUE></SETTING>
                        <SETTING><NAME>FileExtension</NAME><VALUE>.cp</VALUE></SETTING>
                        <SETTING><NAME>Compiler</NAME><VALUE>MW C/C++ x86</VALUE></SETTING>
                        <SETTING><NAME>Precompile</NAME><VALUE>false</VALUE></SETTING>
                        <SETTING><NAME>Launchable</NAME><VALUE>false</VALUE></SETTING>
                        <SETTING><NAME>ResourceFile</NAME><VALUE>false</VALUE></SETTING>
                        <SETTING><NAME>IgnoredByMake</NAME><VALUE>false</VALUE></SETTING>
                    </SETTING>
                    <SETTING>
                        <SETTING><NAME>FileType</NAME><VALUE>TEXT</VALUE></SETTING>
                        <SETTING><NAME>FileExtension</NAME><VALUE>.cpp</VALUE></SETTING>
                        <SETTING><NAME>Compiler</NAME><VALUE>MW C/C++ x86</VALUE></SETTING>
                        <SETTING><NAME>Precompile</NAME><VALUE>false</VALUE></SETTING>
                        <SETTING><NAME>Launchable</NAME><VALUE>false</VALUE></SETTING>
                        <SETTING><NAME>ResourceFile</NAME><VALUE>false</VALUE></SETTING>
                        <SETTING><NAME>IgnoredByMake</NAME><VALUE>false</VALUE></SETTING>
                    </SETTING>
                    <SETTING>
                        <SETTING><NAME>FileType</NAME><VALUE>TEXT</VALUE></SETTING>
                        <SETTING><NAME>FileExtension</NAME><VALUE>.def</VALUE></SETTING>
                        <SETTING><NAME>Compiler</NAME><VALUE></VALUE></SETTING>
                        <SETTING><NAME>Precompile</NAME><VALUE>false</VALUE></SETTING>
                        <SETTING><NAME>Launchable</NAME><VALUE>false</VALUE></SETTING>
                        <SETTING><NAME>ResourceFile</NAME><VALUE>false</VALUE></SETTING>
                        <SETTING><NAME>IgnoredByMake</NAME><VALUE>false</VALUE></SETTING>
                    </SETTING>
                    <SETTING>
                        <SETTING><NAME>FileType</NAME><VALUE>TEXT</VALUE></SETTING>
                        <SETTING><NAME>FileExtension</NAME><VALUE>.h</VALUE></SETTING>
                        <SETTING><NAME>Compiler</NAME><VALUE>MW C/C++ x86</VALUE></SETTING>
                        <SETTING><NAME>Precompile</NAME><VALUE>false</VALUE></SETTING>
                        <SETTING><NAME>Launchable</NAME><VALUE>false</VALUE></SETTING>
                        <SETTING><NAME>ResourceFile</NAME><VALUE>false</VALUE></SETTING>
                        <SETTING><NAME>IgnoredByMake</NAME><VALUE>true</VALUE></SETTING>
                    </SETTING>
                    <SETTING>
                        <SETTING><NAME>FileType</NAME><VALUE>TEXT</VALUE></SETTING>
                        <SETTING><NAME>FileExtension</NAME><VALUE>.p</VALUE></SETTING>
                        <SETTING><NAME>Compiler</NAME><VALUE>MW Pascal x86</VALUE></SETTING>
                        <SETTING><NAME>Precompile</NAME><VALUE>false</VALUE></SETTING>
                        <SETTING><NAME>Launchable</NAME><VALUE>false</VALUE></SETTING>
                        <SETTING><NAME>ResourceFile</NAME><VALUE>false</VALUE></SETTING>
                        <SETTING><NAME>IgnoredByMake</NAME><VALUE>false</VALUE></SETTING>
                    </SETTING>
                    <SETTING>
                        <SETTING><NAME>FileType</NAME><VALUE>TEXT</VALUE></SETTING>
                        <SETTING><NAME>FileExtension</NAME><VALUE>.pas</VALUE></SETTING>
                        <SETTING><NAME>Compiler</NAME><VALUE>MW Pascal x86</VALUE></SETTING>
                        <SETTING><NAME>Precompile</NAME><VALUE>false</VALUE></SETTING>
                        <SETTING><NAME>Launchable</NAME><VALUE>false</VALUE></SETTING>
                        <SETTING><NAME>ResourceFile</NAME><VALUE>false</VALUE></SETTING>
                        <SETTING><NAME>IgnoredByMake</NAME><VALUE>false</VALUE></SETTING>
                    </SETTING>
                    <SETTING>
                        <SETTING><NAME>FileType</NAME><VALUE>TEXT</VALUE></SETTING>
                        <SETTING><NAME>FileExtension</NAME><VALUE>.pch</VALUE></SETTING>
                        <SETTING><NAME>Compiler</NAME><VALUE>MW C/C++ x86</VALUE></SETTING>
                        <SETTING><NAME>Precompile</NAME><VALUE>true</VALUE></SETTING>
                        <SETTING><NAME>Launchable</NAME><VALUE>false</VALUE></SETTING>
                        <SETTING><NAME>ResourceFile</NAME><VALUE>false</VALUE></SETTING>
                        <SETTING><NAME>IgnoredByMake</NAME><VALUE>false</VALUE></SETTING>
                    </SETTING>
                    <SETTING>
                        <SETTING><NAME>FileType</NAME><VALUE>TEXT</VALUE></SETTING>
                        <SETTING><NAME>FileExtension</NAME><VALUE>.pch++</VALUE></SETTING>
                        <SETTING><NAME>Compiler</NAME><VALUE>MW C/C++ x86</VALUE></SETTING>
                        <SETTING><NAME>Precompile</NAME><VALUE>true</VALUE></SETTING>
                        <SETTING><NAME>Launchable</NAME><VALUE>false</VALUE></SETTING>
                        <SETTING><NAME>ResourceFile</NAME><VALUE>false</VALUE></SETTING>
                        <SETTING><NAME>IgnoredByMake</NAME><VALUE>false</VALUE></SETTING>
                    </SETTING>
                    <SETTING>
                        <SETTING><NAME>FileType</NAME><VALUE>TEXT</VALUE></SETTING>
                        <SETTING><NAME>FileExtension</NAME><VALUE>.ppu</VALUE></SETTING>
                        <SETTING><NAME>Compiler</NAME><VALUE>MW Pascal x86</VALUE></SETTING>
                        <SETTING><NAME>Precompile</NAME><VALUE>true</VALUE></SETTING>
                        <SETTING><NAME>Launchable</NAME><VALUE>false</VALUE></SETTING>
                        <SETTING><NAME>ResourceFile</NAME><VALUE>false</VALUE></SETTING>
                        <SETTING><NAME>IgnoredByMake</NAME><VALUE>false</VALUE></SETTING>
                    </SETTING>
                    <SETTING>
                        <SETTING><NAME>FileType</NAME><VALUE>TEXT</VALUE></SETTING>
                        <SETTING><NAME>FileExtension</NAME><VALUE>.rc</VALUE></SETTING>
                        <SETTING><NAME>Compiler</NAME><VALUE>MW WinRC</VALUE></SETTING>
                        <SETTING><NAME>Precompile</NAME><VALUE>false</VALUE></SETTING>
                        <SETTING><NAME>Launchable</NAME><VALUE>false</VALUE></SETTING>
                        <SETTING><NAME>ResourceFile</NAME><VALUE>false</VALUE></SETTING>
                        <SETTING><NAME>IgnoredByMake</NAME><VALUE>false</VALUE></SETTING>
                    </SETTING>
                    <SETTING>
                        <SETTING><NAME>FileType</NAME><VALUE>TEXT</VALUE></SETTING>
                        <SETTING><NAME>FileExtension</NAME><VALUE>.res</VALUE></SETTING>
                        <SETTING><NAME>Compiler</NAME><VALUE>WinRes Import</VALUE></SETTING>
                        <SETTING><NAME>Precompile</NAME><VALUE>false</VALUE></SETTING>
                        <SETTING><NAME>Launchable</NAME><VALUE>false</VALUE></SETTING>
                        <SETTING><NAME>ResourceFile</NAME><VALUE>false</VALUE></SETTING>
                        <SETTING><NAME>IgnoredByMake</NAME><VALUE>false</VALUE></SETTING>
                    </SETTING>
                    <SETTING>
                        <SETTING><NAME>FileExtension</NAME><VALUE>.doc</VALUE></SETTING>
                        <SETTING><NAME>Compiler</NAME><VALUE></VALUE></SETTING>
                        <SETTING><NAME>Precompile</NAME><VALUE>false</VALUE></SETTING>
                        <SETTING><NAME>Launchable</NAME><VALUE>true</VALUE></SETTING>
                        <SETTING><NAME>ResourceFile</NAME><VALUE>false</VALUE></SETTING>
                        <SETTING><NAME>IgnoredByMake</NAME><VALUE>true</VALUE></SETTING>
                    </SETTING>
                    <SETTING>
                        <SETTING><NAME>FileExtension</NAME><VALUE>.lib</VALUE></SETTING>
                        <SETTING><NAME>Compiler</NAME><VALUE>Lib Import x86</VALUE></SETTING>
                        <SETTING><NAME>Precompile</NAME><VALUE>false</VALUE></SETTING>
                        <SETTING><NAME>Launchable</NAME><VALUE>false</VALUE></SETTING>
                        <SETTING><NAME>ResourceFile</NAME><VALUE>false</VALUE></SETTING>
                        <SETTING><NAME>IgnoredByMake</NAME><VALUE>false</VALUE></SETTING>
                    </SETTING>
                    <SETTING>
                        <SETTING><NAME>FileExtension</NAME><VALUE>.obj</VALUE></SETTING>
                        <SETTING><NAME>Compiler</NAME><VALUE>Obj Import x86</VALUE></SETTING>
                        <SETTING><NAME>Precompile</NAME><VALUE>false</VALUE></SETTING>
                        <SETTING><NAME>Launchable</NAME><VALUE>false</VALUE></SETTING>
                        <SETTING><NAME>ResourceFile</NAME><VALUE>false</VALUE></SETTING>
                        <SETTING><NAME>IgnoredByMake</NAME><VALUE>false</VALUE></SETTING>
                    </SETTING>
                    <SETTING>
                        <SETTING><NAME>FileExtension</NAME><VALUE>.res</VALUE></SETTING>
                        <SETTING><NAME>Compiler</NAME><VALUE>WinRes Import</VALUE></SETTING>
                        <SETTING><NAME>Precompile</NAME><VALUE>false</VALUE></SETTING>
                        <SETTING><NAME>Launchable</NAME><VALUE>false</VALUE></SETTING>
                        <SETTING><NAME>ResourceFile</NAME><VALUE>false</VALUE></SETTING>
                        <SETTING><NAME>IgnoredByMake</NAME><VALUE>false</VALUE></SETTING>
                    </SETTING>
                </SETTING>

                <!-- Settings for "Build Extras" panel -->
                <SETTING><NAME>CacheModDates</NAME><VALUE>true</VALUE></SETTING>
                <SETTING><NAME>ActivateBrowser</NAME><VALUE>false</VALUE></SETTING>
                <SETTING><NAME>DumpBrowserInfo</NAME><VALUE>false</VALUE></SETTING>
                <SETTING><NAME>CacheSubprojects</NAME><VALUE>true</VALUE></SETTING>
                <SETTING><NAME>UseThirdPartyDebugger</NAME><VALUE>false</VALUE></SETTING>
                <SETTING><NAME>DebuggerCommandLine</NAME><VALUE></VALUE></SETTING>

                <!-- Settings for "Debugger Target" panel -->
                <SETTING><NAME>LogSystemMessages</NAME><VALUE>false</VALUE></SETTING>
                <SETTING><NAME>AutoTargetDLLs</NAME><VALUE>false</VALUE></SETTING>
                <SETTING><NAME>StopAtWatchpoints</NAME><VALUE>true</VALUE></SETTING>
                <SETTING><NAME>PauseWhileRunning</NAME><VALUE>false</VALUE></SETTING>
                <SETTING><NAME>PauseInterval</NAME><VALUE>5</VALUE></SETTING>
                <SETTING><NAME>PauseUIFlags</NAME><VALUE>0</VALUE></SETTING>
                <SETTING><NAME>AltExePath</NAME>
                    <SETTING><NAME>Path</NAME><VALUE></VALUE></SETTING>
                    <SETTING><NAME>PathFormat</NAME><VALUE>Generic</VALUE></SETTING>
                    <SETTING><NAME>PathRoot</NAME><VALUE>Absolute</VALUE></SETTING>
                </SETTING>
                <SETTING><NAME>StopAtTempBPOnLaunch</NAME><VALUE>true</VALUE></SETTING>
                <SETTING><NAME>CacheSymbolics</NAME><VALUE>true</VALUE></SETTING>
                <SETTING><NAME>TempBPFunctionName</NAME><VALUE>main</VALUE></SETTING>
                <SETTING><NAME>TempBPType</NAME><VALUE>false</VALUE></SETTING>
                <PANELDATA><NAME>Remote Debug</NAME><VALUE>
                    0300000000000000000000000000000000000000000000000000000000000000
                    0000000000000000000000000000000000000000000000000000000000000000
                    0000000000000000000000000000000000000000000000000000000000000000
                    0000000000000000000000000000000000000000000000000000000000000000
                    0000000000000000000000000000000000000000000000000000000000000000
                    0000000000000000000000000000000000000000000000000000000000000000
                    0000000000000000000000000000000000000000000000000000000000000000
                    0000000000000000000000000000000000000000000000000000000000000000
                    0000000000000000000000000000000000000000000000000000000000000000
                    0000000000000000000000000000000000000000000000000000000000000000
                    0000000000000000000000000000000000000000000000000000000000000000
                    0000000000000000000000000000000000000000000000000000000000000000
                    0000000000000000000000000000000000000000000000000000000000000000
                    0000000000000000000000000000000000000000000000000000000000000000
                    0000000000000000000000000000000000000000000000000000000000000000
                    0000000000000000000000000000000000000000000000000000000000000000
                    0000000000000000000000000000000000000000000000000000000000000000
                    0000000000000000000000000000000000000000000000000000000000000000
                    0000000000000000000000000000000000000000000000000000000000000000
                    0000000000000000000000000000000000000000000000000000000000000000
                    0000000000000000000000000000000000000000000000000000000000000000
                    0000000000000000000000000000000000000000000000000000000000000000
                    0000000000000000000000000000000000000000000000000000000000000000
                    0000000000000000000000000000000000000000000000000000000000000000
                    000000000000
                </VALUE></PANELDATA>
                <PANELDATA><NAME>Auto-target</NAME><VALUE>
                    01000000
                </VALUE></PANELDATA>

                <!-- Settings for "Custom Keywords" panel -->
                <SETTING><NAME>CustomColor1</NAME>
                    <SETTING><NAME>Red</NAME><VALUE>0</VALUE></SETTING>
                    <SETTING><NAME>Green</NAME><VALUE>32767</VALUE></SETTING>
                    <SETTING><NAME>Blue</NAME><VALUE>0</VALUE></SETTING>
                </SETTING>
                <SETTING><NAME>CustomColor2</NAME>
                    <SETTING><NAME>Red</NAME><VALUE>0</VALUE></SETTING>
                    <SETTING><NAME>Green</NAME><VALUE>32767</VALUE></SETTING>
                    <SETTING><NAME>Blue</NAME><VALUE>0</VALUE></SETTING>
                </SETTING>
                <SETTING><NAME>CustomColor3</NAME>
                    <SETTING><NAME>Red</NAME><VALUE>0</VALUE></SETTING>
                    <SETTING><NAME>Green</NAME><VALUE>32767</VALUE></SETTING>
                    <SETTING><NAME>Blue</NAME><VALUE>0</VALUE></SETTING>
                </SETTING>
                <SETTING><NAME>CustomColor4</NAME>
                    <SETTING><NAME>Red</NAME><VALUE>0</VALUE></SETTING>
                    <SETTING><NAME>Green</NAME><VALUE>32767</VALUE></SETTING>
                    <SETTING><NAME>Blue</NAME><VALUE>0</VALUE></SETTING>
                </SETTING>

                <!-- Settings for "68K Global Optimizer" panel -->
                <SETTING><NAME>GlobalOptimizer_68K_optimizationlevel</NAME><VALUE>Level4</VALUE></SETTING>
                <SETTING><NAME>GlobalOptimizer_68K_optfor</NAME><VALUE>Speed</VALUE></SETTING>

                <!-- Settings for "68K CodeGen" panel -->
                <SETTING><NAME>MWCodeGen_68K_codesize</NAME><VALUE>Small</VALUE></SETTING>
                <SETTING><NAME>MWCodeGen_68K_structalignment</NAME><VALUE>MC68K</VALUE></SETTING>
                <SETTING><NAME>MWCodeGen_68K_fp_mode</NAME><VALUE>SANE</VALUE></SETTING>
                <SETTING><NAME>MWCodeGen_68K_code68020</NAME><VALUE>0</VALUE></SETTING>
                <SETTING><NAME>MWCodeGen_68K_profiler</NAME><VALUE>0</VALUE></SETTING>
                <SETTING><NAME>MWCodeGen_68K_mpwc</NAME><VALUE>0</VALUE></SETTING>
                <SETTING><NAME>MWCodeGen_68K_fourbyteints</NAME><VALUE>0</VALUE></SETTING>
                <SETTING><NAME>MWCodeGen_68K_IEEEdoubles</NAME><VALUE>0</VALUE></SETTING>
                <SETTING><NAME>MWCodeGen_68K_fardata</NAME><VALUE>0</VALUE></SETTING>
                <SETTING><NAME>MWCodeGen_68K_farvtables</NAME><VALUE>0</VALUE></SETTING>
                <SETTING><NAME>MWCodeGen_68K_farstrings</NAME><VALUE>0</VALUE></SETTING>
                <SETTING><NAME>MWCodeGen_68K_pcrelstrings</NAME><VALUE>0</VALUE></SETTING>
                <SETTING><NAME>MWCodeGen_68K_macsbug</NAME><VALUE>New</VALUE></SETTING>
                <SETTING><NAME>MWCodeGen_68K_a6frames</NAME><VALUE>1</VALUE></SETTING>

                <!-- Settings for "PPC CodeGen" panel -->
                <SETTING><NAME>MWCodeGen_PPC_structalignment</NAME><VALUE>MC68K</VALUE></SETTING>
                <SETTING><NAME>MWCodeGen_PPC_tracebacktables</NAME><VALUE>None</VALUE></SETTING>
                <SETTING><NAME>MWCodeGen_PPC_processor</NAME><VALUE>Generic</VALUE></SETTING>
                <SETTING><NAME>MWCodeGen_PPC_readonlystrings</NAME><VALUE>0</VALUE></SETTING>
                <SETTING><NAME>MWCodeGen_PPC_tocdata</NAME><VALUE>1</VALUE></SETTING>
                <SETTING><NAME>MWCodeGen_PPC_profiler</NAME><VALUE>0</VALUE></SETTING>
                <SETTING><NAME>MWCodeGen_PPC_fpcontract</NAME><VALUE>1</VALUE></SETTING>
                <SETTING><NAME>MWCodeGen_PPC_schedule</NAME><VALUE>0</VALUE></SETTING>
                <SETTING><NAME>MWCodeGen_PPC_peephole</NAME><VALUE>1</VALUE></SETTING>
                <SETTING><NAME>MWCodeGen_PPC_processorspecific</NAME><VALUE>0</VALUE></SETTING>
                <SETTING><NAME>MWCodeGen_PPC_altivec</NAME><VALUE>0</VALUE></SETTING>
                <SETTING><NAME>MWCodeGen_PPC_vectortocdata</NAME><VALUE>0</VALUE></SETTING>
                <SETTING><NAME>MWCodeGen_PPC_vrsave</NAME><VALUE>0</VALUE></SETTING>

                <!-- Settings for "x86 CodeGen" panel -->
                <SETTING><NAME>MWCodeGen_X86_processor</NAME><VALUE>Generic</VALUE></SETTING>
                <SETTING><NAME>MWCodeGen_X86_alignment</NAME><VALUE>bytes8</VALUE></SETTING>
                <SETTING><NAME>MWCodeGen_X86_exceptions</NAME><VALUE>ZeroOverhead</VALUE></SETTING>
                <SETTING><NAME>MWCodeGen_X86_extinst_mmx</NAME><VALUE>1</VALUE></SETTING>
                <SETTING><NAME>MWCodeGen_X86_extinst_3dnow</NAME><VALUE>0</VALUE></SETTING>
                <SETTING><NAME>MWCodeGen_X86_use_mmx_3dnow_convention</NAME><VALUE>0</VALUE></SETTING>
                <SETTING><NAME>MWCodeGen_X86_machinecodelisting</NAME><VALUE>0</VALUE></SETTING>
                <SETTING><NAME>MWCodeGen_X86_intrinsics</NAME><VALUE>1</VALUE></SETTING>
                <SETTING><NAME>MWCodeGen_X86_syminfo</NAME><VALUE>0</VALUE></SETTING>
                <SETTING><NAME>MWCodeGen_X86_codeviewinfo</NAME><VALUE>0</VALUE></SETTING>
                <SETTING><NAME>MWCodeGen_X86_extinst_cmov_fcomi</NAME><VALUE>0</VALUE></SETTING>
                <SETTING><NAME>MWCodeGen_X86_extinst_sse</NAME><VALUE>0</VALUE></SETTING>

                <!-- Settings for "CFM68K" panel -->
                <SETTING><NAME>MWCFM68K_exports</NAME><VALUE>None</VALUE></SETTING>
                <SETTING><NAME>MWCFM68K_olddefversion</NAME><VALUE>0</VALUE></SETTING>
                <SETTING><NAME>MWCFM68K_oldimpversion</NAME><VALUE>0</VALUE></SETTING>
                <SETTING><NAME>MWCFM68K_currentversion</NAME><VALUE>0</VALUE></SETTING>
                <SETTING><NAME>MWCFM68K_farthreshold</NAME><VALUE>256</VALUE></SETTING>
                <SETTING><NAME>PCFM68K_sharedata</NAME><VALUE>0</VALUE></SETTING>
                <SETTING><NAME>MWCFM68K_fragmentname</NAME><VALUE></VALUE></SETTING>
                <SETTING><NAME>MWCFM68K_initname</NAME><VALUE></VALUE></SETTING>
                <SETTING><NAME>MWCFM68K_mainname</NAME><VALUE>__start</VALUE></SETTING>
                <SETTING><NAME>MWCFM68K_termname</NAME><VALUE></VALUE></SETTING>
                <SETTING><NAME>MWCFM68K_libfolder</NAME><VALUE>0</VALUE></SETTING>
                <SETTING><NAME>MWCFM68K_alignment</NAME><VALUE>Align_2</VALUE></SETTING>

                <!-- Settings for "x86 Exceptions Panel" panel -->
                <SETTING><NAME>MWDebugger_X86_Exceptions</NAME>
                    <SETTING><VALUE>0</VALUE></SETTING>
                    <SETTING><VALUE>0</VALUE></SETTING>
                    <SETTING><VALUE>0</VALUE></SETTING>
                    <SETTING><VALUE>0</VALUE></SETTING>
                    <SETTING><VALUE>0</VALUE></SETTING>
                    <SETTING><VALUE>0</VALUE></SETTING>
                    <SETTING><VALUE>0</VALUE></SETTING>
                    <SETTING><VALUE>0</VALUE></SETTING>
                    <SETTING><VALUE>0</VALUE></SETTING>
                    <SETTING><VALUE>0</VALUE></SETTING>
                    <SETTING><VALUE>0</VALUE></SETTING>
                    <SETTING><VALUE>0</VALUE></SETTING>
                    <SETTING><VALUE>0</VALUE></SETTING>
                    <SETTING><VALUE>0</VALUE></SETTING>
                    <SETTING><VALUE>0</VALUE></SETTING>
                    <SETTING><VALUE>0</VALUE></SETTING>
                    <SETTING><VALUE>0</VALUE></SETTING>
                    <SETTING><VALUE>0</VALUE></SETTING>
                    <SETTING><VALUE>0</VALUE></SETTING>
                    <SETTING><VALUE>0</VALUE></SETTING>
                    <SETTING><VALUE>0</VALUE></SETTING>
                    <SETTING><VALUE>0</VALUE></SETTING>
                    <SETTING><VALUE>0</VALUE></SETTING>
                    <SETTING><VALUE>0</VALUE></SETTING>
                </SETTING>

                <!-- Settings for "x86 Disassembler" panel -->
                <SETTING><NAME>PDisasmX86_showHeaders</NAME><VALUE>true</VALUE></SETTING>
                <SETTING><NAME>PDisasmX86_showSymTab</NAME><VALUE>true</VALUE></SETTING>
                <SETTING><NAME>PDisasmX86_showCode</NAME><VALUE>true</VALUE></SETTING>
                <SETTING><NAME>PDisasmX86_showSource</NAME><VALUE>false</VALUE></SETTING>
                <SETTING><NAME>PDisasmX86_showHex</NAME><VALUE>true</VALUE></SETTING>
                <SETTING><NAME>PDisasmX86_showRelocation</NAME><VALUE>true</VALUE></SETTING>
                <SETTING><NAME>PDisasmX86_showComments</NAME><VALUE>false</VALUE></SETTING>
                <SETTING><NAME>PDisasmX86_showDebug</NAME><VALUE>false</VALUE></SETTING>
                <SETTING><NAME>PDisasmX86_showExceptions</NAME><VALUE>false</VALUE></SETTING>
                <SETTING><NAME>PDisasmX86_showData</NAME><VALUE>true</VALUE></SETTING>
                <SETTING><NAME>PDisasmX86_showRaw</NAME><VALUE>false</VALUE></SETTING>
                <SETTING><NAME>PDisasmX86_verbose</NAME><VALUE>false</VALUE></SETTING>

                <!-- Settings for "68K Disassembler" panel -->
                <SETTING><NAME>MWDisassembler_68K_showcode</NAME><VALUE>1</VALUE></SETTING>
                <SETTING><NAME>MWDisassembler_68K_mix</NAME><VALUE>0</VALUE></SETTING>
                <SETTING><NAME>MWDisassembler_68K_nohex</NAME><VALUE>0</VALUE></SETTING>
                <SETTING><NAME>MWDisassembler_68K_showdata</NAME><VALUE>1</VALUE></SETTING>
                <SETTING><NAME>MWDisassembler_68K_showexceptions</NAME><VALUE>1</VALUE></SETTING>
                <SETTING><NAME>MWDisassembler_68K_showsym</NAME><VALUE>0</VALUE></SETTING>
                <SETTING><NAME>MWDisassembler_68K_shownames</NAME><VALUE>1</VALUE></SETTING>

                <!-- Settings for "PPC Disassembler" panel -->
                <SETTING><NAME>MWDisassembler_PPC_showcode</NAME><VALUE>1</VALUE></SETTING>
                <SETTING><NAME>MWDisassembler_PPC_extended</NAME><VALUE>1</VALUE></SETTING>
                <SETTING><NAME>MWDisassembler_PPC_mix</NAME><VALUE>0</VALUE></SETTING>
                <SETTING><NAME>MWDisassembler_PPC_nohex</NAME><VALUE>0</VALUE></SETTING>
                <SETTING><NAME>MWDisassembler_PPC_showdata</NAME><VALUE>1</VALUE></SETTING>
                <SETTING><NAME>MWDisassembler_PPC_showexceptions</NAME><VALUE>1</VALUE></SETTING>
                <SETTING><NAME>MWDisassembler_PPC_showsym</NAME><VALUE>0</VALUE></SETTING>
                <SETTING><NAME>MWDisassembler_PPC_shownames</NAME><VALUE>1</VALUE></SETTING>

                <!-- Settings for "C/C++ Compiler" panel -->
                <SETTING><NAME>MWFrontEnd_C_cplusplus</NAME><VALUE>0</VALUE></SETTING>
                <SETTING><NAME>MWFrontEnd_C_checkprotos</NAME><VALUE>0</VALUE></SETTING>
                <SETTING><NAME>MWFrontEnd_C_arm</NAME><VALUE>0</VALUE></SETTING>
                <SETTING><NAME>MWFrontEnd_C_trigraphs</NAME><VALUE>0</VALUE></SETTING>
                <SETTING><NAME>MWFrontEnd_C_onlystdkeywords</NAME><VALUE>0</VALUE></SETTING>
                <SETTING><NAME>MWFrontEnd_C_enumsalwaysint</NAME><VALUE>0</VALUE></SETTING>
                <SETTING><NAME>MWFrontEnd_C_mpwpointerstyle</NAME><VALUE>0</VALUE></SETTING>
                <SETTING><NAME>MWFrontEnd_C_prefixname</NAME><VALUE></VALUE></SETTING>
                <SETTING><NAME>MWFrontEnd_C_ansistrict</NAME><VALUE>0</VALUE></SETTING>
                <SETTING><NAME>MWFrontEnd_C_mpwcnewline</NAME><VALUE>0</VALUE></SETTING>
                <SETTING><NAME>MWFrontEnd_C_wchar_type</NAME><VALUE>1</VALUE></SETTING>
                <SETTING><NAME>MWFrontEnd_C_enableexceptions</NAME><VALUE>0</VALUE></SETTING>
                <SETTING><NAME>MWFrontEnd_C_dontreusestrings</NAME><VALUE>0</VALUE></SETTING>
                <SETTING><NAME>MWFrontEnd_C_poolstrings</NAME><VALUE>0</VALUE></SETTING>
                <SETTING><NAME>MWFrontEnd_C_dontinline</NAME><VALUE>0</VALUE></SETTING>
                <SETTING><NAME>MWFrontEnd_C_useRTTI</NAME><VALUE>0</VALUE></SETTING>
                <SETTING><NAME>MWFrontEnd_C_multibyteaware</NAME><VALUE>0</VALUE></SETTING>
                <SETTING><NAME>MWFrontEnd_C_unsignedchars</NAME><VALUE>0</VALUE></SETTING>
                <SETTING><NAME>MWFrontEnd_C_autoinline</NAME><VALUE>0</VALUE></SETTING>
                <SETTING><NAME>MWFrontEnd_C_booltruefalse</NAME><VALUE>0</VALUE></SETTING>
                <SETTING><NAME>MWFrontEnd_C_direct_to_som</NAME><VALUE>0</VALUE></SETTING>
                <SETTING><NAME>MWFrontEnd_C_som_env_check</NAME><VALUE>0</VALUE></SETTING>
                <SETTING><NAME>MWFrontEnd_C_alwaysinline</NAME><VALUE>0</VALUE></SETTING>
                <SETTING><NAME>MWFrontEnd_C_inlinelevel</NAME><VALUE>0</VALUE></SETTING>
                <SETTING><NAME>MWFrontEnd_C_ecplusplus</NAME><VALUE>0</VALUE></SETTING>
                <SETTING><NAME>MWFrontEnd_C_objective_c</NAME><VALUE>0</VALUE></SETTING>
                <SETTING><NAME>MWFrontEnd_C_defer_codegen</NAME><VALUE>0</VALUE></SETTING>

                <!-- Settings for "FTP Panel" panel -->
                <SETTING><NAME>MWFTP_Post_hostName</NAME><VALUE></VALUE></SETTING>
                <SETTING><NAME>MWFTP_Post_username</NAME><VALUE></VALUE></SETTING>
                <SETTING><NAME>MWFTP_Post_password</NAME><VALUE>0&#182;</VALUE></SETTING>
                <SETTING><NAME>MWFTP_Post_remoteDir</NAME><VALUE></VALUE></SETTING>
                <SETTING><NAME>MWFTP_Post_ftp_PathVersion</NAME><VALUE>1</VALUE></SETTING>
                <SETTING><NAME>MWFTP_Post_ftp_PathType</NAME><VALUE>0</VALUE></SETTING>
                <SETTING><NAME>MWFTP_Post_ftp_PathFormat</NAME><VALUE>0</VALUE></SETTING>
                <SETTING><NAME>MWFTP_Post_ftp_tree</NAME><VALUE></VALUE></SETTING>
                <SETTING><NAME>MWFTP_Post_uploadDir</NAME><VALUE></VALUE></SETTING>
                <SETTING><NAME>MWFTP_Post_ftp_port</NAME><VALUE>21</VALUE></SETTING>
                <SETTING><NAME>MWFTP_Post_SendBin</NAME><VALUE>1</VALUE></SETTING>
                <SETTING><NAME>MWFTP_Post_ShouldLog</NAME><VALUE>0</VALUE></SETTING>
                <PANELDATA><NAME>IR Optimizer</NAME><VALUE>
                    010001010101010101010100
                </VALUE></PANELDATA>

                <!-- Settings for "Java Command Line" panel -->
                <SETTING><NAME>MWCommandLine_Java_clsName</NAME><VALUE></VALUE></SETTING>
                <SETTING><NAME>MWCommandLine_Java_args</NAME><VALUE></VALUE></SETTING>

                <!-- Settings for "JavaDoc Project" panel -->
                <SETTING><NAME>MWJavaDoc_Proj_Version</NAME><VALUE>1</VALUE></SETTING>
                <SETTING><NAME>MWJavaDoc_Proj_Depricated</NAME><VALUE>1</VALUE></SETTING>
                <SETTING><NAME>MWJavaDoc_Proj_Author</NAME><VALUE>1</VALUE></SETTING>
                <SETTING><NAME>MWJavaDoc_Proj_Index</NAME><VALUE>1</VALUE></SETTING>
                <SETTING><NAME>MWJavaDoc_Proj_Tree</NAME><VALUE>1</VALUE></SETTING>
                <SETTING><NAME>MWJavaDoc_Proj_SunResolveToSame</NAME><VALUE>0</VALUE></SETTING>
                <SETTING><NAME>MWJavaDoc_Proj_Shortnames</NAME><VALUE>0</VALUE></SETTING>
                <SETTING><NAME>MWJavaDoc_Proj_Folder</NAME><VALUE>0</VALUE></SETTING>
                <SETTING><NAME>MWJavaDoc_Proj_GenerateAPILinks</NAME><VALUE>0</VALUE></SETTING>
                <SETTING><NAME>MWJavaDoc_Proj_scope</NAME><VALUE>Public</VALUE></SETTING>
                <SETTING><NAME>MWJavaDoc_Proj_encodingName</NAME><VALUE></VALUE></SETTING>
                <SETTING><NAME>MWJavaDoc_Proj_decodingName</NAME><VALUE></VALUE></SETTING>
                <SETTING><NAME>MWJavaDoc_Proj_javaPackagePath</NAME><VALUE>http://java.sun.com/products/jdk/1.1/docs/api/</VALUE></SETTING>

                <!-- Settings for "Java Language" panel -->
                <SETTING><NAME>MWJava_Language_optimize</NAME><VALUE>false</VALUE></SETTING>
                <SETTING><NAME>MWJava_Language_warnDeprecated</NAME><VALUE>false</VALUE></SETTING>
                <SETTING><NAME>MWJava_Language_emitMap</NAME><VALUE>false</VALUE></SETTING>
                <SETTING><NAME>MWJava_Language_strictFileNames</NAME><VALUE>false</VALUE></SETTING>
                <SETTING><NAME>MWJava_Language_strictFileHierarchy</NAME><VALUE>false</VALUE></SETTING>
                <SETTING><NAME>MWJava_Language_1_1_Compatible</NAME><VALUE>false</VALUE></SETTING>
                <SETTING><NAME>MWJava_Language_emitHeaders</NAME><VALUE>0</VALUE></SETTING>
                <SETTING><NAME>MWJava_Language_headerType</NAME><VALUE>JNINativeHeaders</VALUE></SETTING>
                <SETTING><NAME>MWJava_Language_packageFilter</NAME><VALUE></VALUE></SETTING>
                <SETTING><NAME>MWJava_Language_genComments</NAME><VALUE>true</VALUE></SETTING>
                <SETTING><NAME>MWJava_Language_genHeaders</NAME><VALUE>false</VALUE></SETTING>

                <!-- Settings for "Java Output" panel -->
                <SETTING><NAME>MWJava_Output_outputtype</NAME><VALUE>JarFile</VALUE></SETTING>
                <SETTING><NAME>MWJava_Output_outfile</NAME><VALUE>JavaClasses.jar</VALUE></SETTING>
                <SETTING><NAME>MWJava_Output_ftype</NAME><VALUE>542132570</VALUE></SETTING>
                <SETTING><NAME>MWJava_Output_fcreator</NAME><VALUE>1348097869</VALUE></SETTING>
                <SETTING><NAME>MWJava_Output_compress</NAME><VALUE>0</VALUE></SETTING>
                <SETTING><NAME>MWJava_Output_genManifest</NAME><VALUE>0</VALUE></SETTING>
                <SETTING><NAME>MWJava_Output_trunctype</NAME><VALUE>Front</VALUE></SETTING>
                <SETTING><NAME>MWJava_Output_deleteClasses</NAME><VALUE>0</VALUE></SETTING>
                <SETTING><NAME>MWJava_Output_consoleApp</NAME><VALUE>3</VALUE></SETTING>

                <!-- Settings for "Java Project" panel -->
                <SETTING><NAME>MWJava_Proj_projtype</NAME><VALUE>Applet</VALUE></SETTING>
                <SETTING><NAME>MWJava_Proj_mainClassName</NAME><VALUE></VALUE></SETTING>
                <SETTING><NAME>MWJava_Proj_HTMLAppCreator</NAME><VALUE>1145457748</VALUE></SETTING>
                <SETTING><NAME>MWJava_Proj_HTMLAppName</NAME><VALUE>Internet Explorer</VALUE></SETTING>
                <SETTING><NAME>MWJava_Proj_PathVersion</NAME><VALUE>1</VALUE></SETTING>
                <SETTING><NAME>MWJava_Proj_PathType</NAME><VALUE>0</VALUE></SETTING>
                <SETTING><NAME>MWJava_Proj_PathFormat</NAME><VALUE>0</VALUE></SETTING>
                <SETTING><NAME>MWJava_Proj_tree</NAME><VALUE></VALUE></SETTING>
                <SETTING><NAME>MWJava_Proj_HTMLAppWin32Name</NAME><VALUE>Internet Explorer</VALUE></SETTING>
                <SETTING><NAME>MWJava_Proj_compress</NAME><VALUE>0</VALUE></SETTING>
                <SETTING><NAME>MWJava_Proj_useVM</NAME><VALUE>1</VALUE></SETTING>
                <SETTING><NAME>MWJava_Proj_vmarguments</NAME><VALUE></VALUE></SETTING>
                <SETTING><NAME>MWJava_Proj_vmName</NAME><VALUE></VALUE></SETTING>
                <SETTING><NAME>MWJava_Proj_useJCVM</NAME><VALUE>1</VALUE></SETTING>

                <!-- Settings for "68K Linker" panel -->
                <SETTING><NAME>MWLinker_68K_linksym</NAME><VALUE>1</VALUE></SETTING>
                <SETTING><NAME>MWLinker_68K_symfullpath</NAME><VALUE>1</VALUE></SETTING>
                <SETTING><NAME>MWLinker_68K_linksingle</NAME><VALUE>0</VALUE></SETTING>
                <SETTING><NAME>MWLinker_68K_fastlink</NAME><VALUE>1</VALUE></SETTING>
                <SETTING><NAME>MWLinker_68K_generateMap</NAME><VALUE>0</VALUE></SETTING>
                <SETTING><NAME>MWLinker_68K_nolinkwarnings</NAME><VALUE>0</VALUE></SETTING>
                <SETTING><NAME>MWLinker_68K_glueintosegone</NAME><VALUE>1</VALUE></SETTING>
                <SETTING><NAME>MWLinker_68K_dontdeadstripinitcode</NAME><VALUE>0</VALUE></SETTING>

                <!-- Settings for "PPC Linker" panel -->
                <SETTING><NAME>MWLinker_PPC_linksym</NAME><VALUE>1</VALUE></SETTING>
                <SETTING><NAME>MWLinker_PPC_symfullpath</NAME><VALUE>1</VALUE></SETTING>
                <SETTING><NAME>MWLinker_PPC_linkmap</NAME><VALUE>0</VALUE></SETTING>
                <SETTING><NAME>MWLinker_PPC_nolinkwarnings</NAME><VALUE>0</VALUE></SETTING>
                <SETTING><NAME>MWLinker_PPC_dontdeadstripinitcode</NAME><VALUE>0</VALUE></SETTING>
                <SETTING><NAME>MWLinker_PPC_permitmultdefs</NAME><VALUE>0</VALUE></SETTING>
                <SETTING><NAME>MWLinker_PPC_linkmode</NAME><VALUE>Fast</VALUE></SETTING>
                <SETTING><NAME>MWLinker_PPC_initname</NAME><VALUE></VALUE></SETTING>
                <SETTING><NAME>MWLinker_PPC_mainname</NAME><VALUE>__start</VALUE></SETTING>
                <SETTING><NAME>MWLinker_PPC_termname</NAME><VALUE></VALUE></SETTING>

                <!-- Settings for "x86 Linker" panel -->
                <SETTING><NAME>MWLinker_X86_entrypointusage</NAME><VALUE>Default</VALUE></SETTING>
                <SETTING><NAME>MWLinker_X86_entrypoint</NAME><VALUE></VALUE></SETTING>
                <SETTING><NAME>MWLinker_X86_subsystem</NAME><VALUE>WinCUI</VALUE></SETTING>
                <SETTING><NAME>MWLinker_X86_subsysmajorid</NAME><VALUE>4</VALUE></SETTING>
                <SETTING><NAME>MWLinker_X86_subsysminorid</NAME><VALUE>0</VALUE></SETTING>
                <SETTING><NAME>MWLinker_X86_usrmajorid</NAME><VALUE>0</VALUE></SETTING>
                <SETTING><NAME>MWLinker_X86_usrminorid</NAME><VALUE>0</VALUE></SETTING>
                <SETTING><NAME>MWLinker_X86_commandfile</NAME><VALUE></VALUE></SETTING>
                <SETTING><NAME>MWLinker_X86_generatemap</NAME><VALUE>0</VALUE></SETTING>
                <SETTING><NAME>MWLinker_X86_linksym</NAME><VALUE>0</VALUE></SETTING>
                <SETTING><NAME>MWLinker_X86_linkCV</NAME><VALUE>0</VALUE></SETTING>

                <!-- Settings for "MacOS Merge Panel" panel -->
                <SETTING><NAME>MWMerge_MacOS_projectType</NAME><VALUE>Application</VALUE></SETTING>
                <SETTING><NAME>MWMerge_MacOS_outputName</NAME><VALUE>Merge Out</VALUE></SETTING>
                <SETTING><NAME>MWMerge_MacOS_outputCreator</NAME><VALUE>1061109567</VALUE></SETTING>
                <SETTING><NAME>MWMerge_MacOS_outputType</NAME><VALUE>1280331841</VALUE></SETTING>
                <SETTING><NAME>MWMerge_MacOS_suppressWarning</NAME><VALUE>0</VALUE></SETTING>
                <SETTING><NAME>MWMerge_MacOS_copyFragments</NAME><VALUE>1</VALUE></SETTING>
                <SETTING><NAME>MWMerge_MacOS_copyResources</NAME><VALUE>1</VALUE></SETTING>
                <SETTING><NAME>MWMerge_MacOS_skipResources</NAME>
                    <SETTING><VALUE>XGLD</VALUE></SETTING>
                    <SETTING><VALUE>dikc</VALUE></SETTING>
                    <SETTING><VALUE>jorP</VALUE></SETTING>
                    <SETTING><VALUE>CPSW</VALUE></SETTING>
                </SETTING>

                <!-- Settings for "PPC PEF" panel -->
                <SETTING><NAME>MWPEF_exports</NAME><VALUE>None</VALUE></SETTING>
                <SETTING><NAME>MWPEF_libfolder</NAME><VALUE>0</VALUE></SETTING>
                <SETTING><NAME>MWPEF_sortcode</NAME><VALUE>None</VALUE></SETTING>
                <SETTING><NAME>MWPEF_expandbss</NAME><VALUE>0</VALUE></SETTING>
                <SETTING><NAME>MWPEF_sharedata</NAME><VALUE>0</VALUE></SETTING>
                <SETTING><NAME>MWPEF_olddefversion</NAME><VALUE>0</VALUE></SETTING>
                <SETTING><NAME>MWPEF_oldimpversion</NAME><VALUE>0</VALUE></SETTING>
                <SETTING><NAME>MWPEF_currentversion</NAME><VALUE>0</VALUE></SETTING>
                <SETTING><NAME>MWPEF_fragmentname</NAME><VALUE></VALUE></SETTING>
                <SETTING><NAME>MWPEF_collapsereloads</NAME><VALUE>0</VALUE></SETTING>

                <!-- Settings for "PPCAsm Panel" panel -->
                <SETTING><NAME>MWAssembler_PPC_auxheader</NAME><VALUE>0</VALUE></SETTING>
                <SETTING><NAME>MWAssembler_PPC_symmode</NAME><VALUE>Mac</VALUE></SETTING>
                <SETTING><NAME>MWAssembler_PPC_dialect</NAME><VALUE>PPC</VALUE></SETTING>
                <SETTING><NAME>MWAssembler_PPC_prefixfile</NAME><VALUE></VALUE></SETTING>
                <SETTING><NAME>MWAssembler_PPC_typecheck</NAME><VALUE>0</VALUE></SETTING>
                <SETTING><NAME>MWAssembler_PPC_warnings</NAME><VALUE>0</VALUE></SETTING>
                <SETTING><NAME>MWAssembler_PPC_casesensitive</NAME><VALUE>0</VALUE></SETTING>

                <!-- Settings for "PPC Global Optimizer" panel -->
                <SETTING><NAME>GlobalOptimizer_PPC_optimizationlevel</NAME><VALUE>Level0</VALUE></SETTING>
                <SETTING><NAME>GlobalOptimizer_PPC_optfor</NAME><VALUE>Speed</VALUE></SETTING>

                <!-- Settings for "68K Project" panel -->
                <SETTING><NAME>MWProject_68K_type</NAME><VALUE>Application</VALUE></SETTING>
                <SETTING><NAME>MWProject_68K_outfile</NAME><VALUE>a.out</VALUE></SETTING>
                <SETTING><NAME>MWProject_68K_symfilename</NAME><VALUE></VALUE></SETTING>
                <SETTING><NAME>MWProject_68K_filecreator</NAME><VALUE>1061109567</VALUE></SETTING>
                <SETTING><NAME>MWProject_68K_filetype</NAME><VALUE>1280331841</VALUE></SETTING>
                <SETTING><NAME>MWProject_68K_size</NAME><VALUE>384</VALUE></SETTING>
                <SETTING><NAME>MWProject_68K_flags</NAME><VALUE>22656</VALUE></SETTING>
                <SETTING><NAME>MWProject_68K_rsrcheader</NAME><VALUE>Standard</VALUE></SETTING>
                <SETTING><NAME>MWProject_68K_rsrcname</NAME><VALUE></VALUE></SETTING>
                <SETTING><NAME>MWProject_68K_rsrctype</NAME><VALUE>1061109567</VALUE></SETTING>
                <SETTING><NAME>MWProject_68K_rsrcid</NAME><VALUE>0</VALUE></SETTING>
                <SETTING><NAME>MWProject_68K_rsrcmulti</NAME><VALUE>0</VALUE></SETTING>
                <SETTING><NAME>MWProject_68K_rsrcstore</NAME><VALUE>0</VALUE></SETTING>
                <SETTING><NAME>MWProject_68K_rsrcmerge</NAME><VALUE>0</VALUE></SETTING>
                <SETTING><NAME>MWProject_68K_rsrcflags</NAME><VALUE>0</VALUE></SETTING>
                <SETTING><NAME>MWProject_68K_a4</NAME><VALUE>0</VALUE></SETTING>
                <SETTING><NAME>MWProject_68K_minsize</NAME><VALUE>384</VALUE></SETTING>
                <SETTING><NAME>MWProject_68K_rsrcsegtype</NAME><VALUE>0</VALUE></SETTING>
                <SETTING><NAME>MWProject_68K_cfm68kcodegen</NAME><VALUE>0</VALUE></SETTING>
                <SETTING><NAME>MWProject_68K_stacksize</NAME><VALUE>0</VALUE></SETTING>
                <SETTING><NAME>MWProject_68K_thedebugger</NAME><VALUE>0</VALUE></SETTING>
                <SETTING><NAME>MWProject_68K_rsrc_custom</NAME><VALUE>0</VALUE></SETTING>
                <SETTING><NAME>MWProject_68K_is_rseg_app</NAME><VALUE>0</VALUE></SETTING>
                <SETTING><NAME>MWProject_68K_is_pilot_lib</NAME><VALUE>0</VALUE></SETTING>
                <SETTING><NAME>MWProject_68K_pilot_main_entry</NAME><VALUE></VALUE></SETTING>

                <!-- Settings for "PPC Project" panel -->
                <SETTING><NAME>MWProject_PPC_type</NAME><VALUE>Application</VALUE></SETTING>
                <SETTING><NAME>MWProject_PPC_outfile</NAME><VALUE>a.out</VALUE></SETTING>
                <SETTING><NAME>MWProject_PPC_filecreator</NAME><VALUE>1061109567</VALUE></SETTING>
                <SETTING><NAME>MWProject_PPC_filetype</NAME><VALUE>1280331841</VALUE></SETTING>
                <SETTING><NAME>MWProject_PPC_size</NAME><VALUE>384</VALUE></SETTING>
                <SETTING><NAME>MWProject_PPC_minsize</NAME><VALUE>384</VALUE></SETTING>
                <SETTING><NAME>MWProject_PPC_stacksize</NAME><VALUE>64</VALUE></SETTING>
                <SETTING><NAME>MWProject_PPC_flags</NAME><VALUE>22720</VALUE></SETTING>
                <SETTING><NAME>MWProject_PPC_symfilename</NAME><VALUE></VALUE></SETTING>
                <SETTING><NAME>MWProject_PPC_rsrcname</NAME><VALUE></VALUE></SETTING>
                <SETTING><NAME>MWProject_PPC_rsrcheader</NAME><VALUE>Native</VALUE></SETTING>
                <SETTING><NAME>MWProject_PPC_rsrctype</NAME><VALUE>1061109567</VALUE></SETTING>
                <SETTING><NAME>MWProject_PPC_rsrcid</NAME><VALUE>0</VALUE></SETTING>
                <SETTING><NAME>MWProject_PPC_rsrcflags</NAME><VALUE>0</VALUE></SETTING>
                <SETTING><NAME>MWProject_PPC_rsrcstore</NAME><VALUE>0</VALUE></SETTING>
                <SETTING><NAME>MWProject_PPC_rsrcmerge</NAME><VALUE>0</VALUE></SETTING>

                <!-- Settings for "x86 Project" panel -->
                <SETTING><NAME>MWProject_X86_type</NAME><VALUE>Application</VALUE></SETTING>
                <SETTING><NAME>MWProject_X86_outfile</NAME><VALUE>restdist.exe</VALUE></SETTING>
                <SETTING><NAME>MWProject_X86_baseaddress</NAME><VALUE>4194304</VALUE></SETTING>
                <SETTING><NAME>MWProject_X86_maxstacksize</NAME><VALUE>1024</VALUE></SETTING>
                <SETTING><NAME>MWProject_X86_minstacksize</NAME><VALUE>4</VALUE></SETTING>
                <SETTING><NAME>MWProject_X86_size</NAME><VALUE>1024</VALUE></SETTING>
                <SETTING><NAME>MWProject_X86_minsize</NAME><VALUE>4</VALUE></SETTING>
                <SETTING><NAME>MWProject_X86_importlib</NAME><VALUE></VALUE></SETTING>

                <!-- Settings for "Rez Compiler" panel -->
                <SETTING><NAME>MWRez_Language_maxwidth</NAME><VALUE>80</VALUE></SETTING>
                <SETTING><NAME>MWRez_Language_script</NAME><VALUE>Roman</VALUE></SETTING>
                <SETTING><NAME>MWRez_Language_alignment</NAME><VALUE>Align1</VALUE></SETTING>
                <SETTING><NAME>MWRez_Language_filtermode</NAME><VALUE>FilterSkip</VALUE></SETTING>
                <SETTING><NAME>MWRez_Language_suppresswarnings</NAME><VALUE>0</VALUE></SETTING>
                <SETTING><NAME>MWRez_Language_escapecontrolchars</NAME><VALUE>1</VALUE></SETTING>
                <SETTING><NAME>MWRez_Language_prefixname</NAME><VALUE></VALUE></SETTING>
                <SETTING><NAME>MWRez_Language_filteredtypes</NAME><VALUE>'CODE' 'DATA' 'PICT'</VALUE></SETTING>

                <!-- Settings for "C/C++ Warnings" panel -->
                <SETTING><NAME>MWWarning_C_warn_illpragma</NAME><VALUE>1</VALUE></SETTING>
                <SETTING><NAME>MWWarning_C_warn_emptydecl</NAME><VALUE>1</VALUE></SETTING>
                <SETTING><NAME>MWWarning_C_warn_possunwant</NAME><VALUE>1</VALUE></SETTING>
                <SETTING><NAME>MWWarning_C_warn_unusedvar</NAME><VALUE>1</VALUE></SETTING>
                <SETTING><NAME>MWWarning_C_warn_unusedarg</NAME><VALUE>1</VALUE></SETTING>
                <SETTING><NAME>MWWarning_C_warn_extracomma</NAME><VALUE>1</VALUE></SETTING>
                <SETTING><NAME>MWWarning_C_pedantic</NAME><VALUE>0</VALUE></SETTING>
                <SETTING><NAME>MWWarning_C_warningerrors</NAME><VALUE>0</VALUE></SETTING>
                <SETTING><NAME>MWWarning_C_warn_hidevirtual</NAME><VALUE>1</VALUE></SETTING>
                <SETTING><NAME>MWWarning_C_warn_implicitconv</NAME><VALUE>0</VALUE></SETTING>
                <SETTING><NAME>MWWarning_C_warn_notinlined</NAME><VALUE>0</VALUE></SETTING>
                <SETTING><NAME>MWWarning_C_warn_structclass</NAME><VALUE>0</VALUE></SETTING>

                <!-- Settings for "WinRC Compiler" panel -->
                <SETTING><NAME>MWWinRC_prefixname</NAME><VALUE>ResourcePrefix.h</VALUE></SETTING>

                <!-- Settings for "x86 Global Optimizer" panel -->
                <SETTING><NAME>GlobalOptimizer_X86__optimizationlevel</NAME><VALUE>Level4</VALUE></SETTING>
                <SETTING><NAME>GlobalOptimizer_X86__optfor</NAME><VALUE>Speed</VALUE></SETTING>
            </SETTINGLIST>
            <FILELIST>
                <FILE>
                    <PATHTYPE>Name</PATHTYPE>
                    <PATH>Ansicx86.lib</PATH>
                    <PATHFORMAT>Windows</PATHFORMAT>
                    <FILEKIND>Library</FILEKIND>
                    <FILEFLAGS></FILEFLAGS>
                </FILE>
                <FILE>
                    <PATHTYPE>Name</PATHTYPE>
                    <PATH>Mwcrtl.lib</PATH>
                    <PATHFORMAT>Windows</PATHFORMAT>
                    <FILEKIND>Library</FILEKIND>
                    <FILEFLAGS></FILEFLAGS>
                </FILE>
                <FILE>
                    <PATHTYPE>Name</PATHTYPE>
                    <PATH>User32.lib</PATH>
                    <PATHFORMAT>Windows</PATHFORMAT>
                    <FILEKIND>Library</FILEKIND>
                    <FILEFLAGS></FILEFLAGS>
                </FILE>
                <FILE>
                    <PATHTYPE>Name</PATHTYPE>
                    <PATH>Kernel32.lib</PATH>
                    <PATHFORMAT>Windows</PATHFORMAT>
                    <FILEKIND>Library</FILEKIND>
                    <FILEFLAGS></FILEFLAGS>
                </FILE>
                <FILE>
                    <PATHTYPE>Name</PATHTYPE>
                    <PATH>Gdi32.lib</PATH>
                    <PATHFORMAT>Windows</PATHFORMAT>
                    <FILEKIND>Library</FILEKIND>
                    <FILEFLAGS></FILEFLAGS>
                </FILE>
                <FILE>
                    <PATHTYPE>Name</PATHTYPE>
                    <PATH>restdist.c</PATH>
                    <PATHFORMAT>Windows</PATHFORMAT>
                    <FILEKIND>Text</FILEKIND>
                    <FILEFLAGS></FILEFLAGS>
                </FILE>
                <FILE>
                    <PATHTYPE>Name</PATHTYPE>
                    <PATH>seq.c</PATH>
                    <PATHFORMAT>Windows</PATHFORMAT>
                    <FILEKIND>Text</FILEKIND>
                    <FILEFLAGS></FILEFLAGS>
                </FILE>
                <FILE>
                    <PATHTYPE>Name</PATHTYPE>
                    <PATH>phylip.c</PATH>
                    <PATHFORMAT>Windows</PATHFORMAT>
                    <FILEKIND>Text</FILEKIND>
                    <FILEFLAGS></FILEFLAGS>
                </FILE>
                <FILE>
                    <PATHTYPE>Name</PATHTYPE>
                    <PATH>seq.h</PATH>
                    <PATHFORMAT>Windows</PATHFORMAT>
                    <FILEKIND>Text</FILEKIND>
                    <FILEFLAGS></FILEFLAGS>
                </FILE>
                <FILE>
                    <PATHTYPE>Name</PATHTYPE>
                    <PATH>phylip.h</PATH>
                    <PATHFORMAT>Windows</PATHFORMAT>
                    <FILEKIND>Text</FILEKIND>
                    <FILEFLAGS></FILEFLAGS>
                </FILE>
                <FILE>
                    <PATHTYPE>Name</PATHTYPE>
                    <PATH>restdist.rc</PATH>
                    <PATHFORMAT>Windows</PATHFORMAT>
                    <FILEKIND>Text</FILEKIND>
                    <FILEFLAGS></FILEFLAGS>
                </FILE>
            </FILELIST>
            <LINKORDER>
                <FILEREF>
                    <PATHTYPE>Name</PATHTYPE>
                    <PATH>Ansicx86.lib</PATH>
                    <PATHFORMAT>Windows</PATHFORMAT>
                </FILEREF>
                <FILEREF>
                    <PATHTYPE>Name</PATHTYPE>
                    <PATH>Mwcrtl.lib</PATH>
                    <PATHFORMAT>Windows</PATHFORMAT>
                </FILEREF>
                <FILEREF>
                    <PATHTYPE>Name</PATHTYPE>
                    <PATH>User32.lib</PATH>
                    <PATHFORMAT>Windows</PATHFORMAT>
                </FILEREF>
                <FILEREF>
                    <PATHTYPE>Name</PATHTYPE>
                    <PATH>Kernel32.lib</PATH>
                    <PATHFORMAT>Windows</PATHFORMAT>
                </FILEREF>
                <FILEREF>
                    <PATHTYPE>Name</PATHTYPE>
                    <PATH>Gdi32.lib</PATH>
                    <PATHFORMAT>Windows</PATHFORMAT>
                </FILEREF>
                <FILEREF>
                    <PATHTYPE>Name</PATHTYPE>
                    <PATH>restdist.c</PATH>
                    <PATHFORMAT>Windows</PATHFORMAT>
                </FILEREF>
                <FILEREF>
                    <PATHTYPE>Name</PATHTYPE>
                    <PATH>seq.c</PATH>
                    <PATHFORMAT>Windows</PATHFORMAT>
                </FILEREF>
                <FILEREF>
                    <PATHTYPE>Name</PATHTYPE>
                    <PATH>phylip.c</PATH>
                    <PATHFORMAT>Windows</PATHFORMAT>
                </FILEREF>
                <FILEREF>
                    <PATHTYPE>Name</PATHTYPE>
                    <PATH>seq.h</PATH>
                    <PATHFORMAT>Windows</PATHFORMAT>
                </FILEREF>
                <FILEREF>
                    <PATHTYPE>Name</PATHTYPE>
                    <PATH>phylip.h</PATH>
                    <PATHFORMAT>Windows</PATHFORMAT>
                </FILEREF>
                <FILEREF>
                    <PATHTYPE>Name</PATHTYPE>
                    <PATH>restdist.rc</PATH>
                    <PATHFORMAT>Windows</PATHFORMAT>
                </FILEREF>
            </LINKORDER>
        </TARGET>
    </TARGETLIST>

    <TARGETORDER>
        <ORDEREDTARGET><NAME>restdist</NAME></ORDEREDTARGET>
    </TARGETORDER>

    <GROUPLIST>
        <GROUP><NAME>Source</NAME>
            <FILEREF>
                <TARGETNAME>restdist</TARGETNAME>
                <PATHTYPE>Name</PATHTYPE>
                <PATH>phylip.c</PATH>
                <PATHFORMAT>Windows</PATHFORMAT>
            </FILEREF>
            <FILEREF>
                <TARGETNAME>restdist</TARGETNAME>
                <PATHTYPE>Name</PATHTYPE>
                <PATH>phylip.h</PATH>
                <PATHFORMAT>Windows</PATHFORMAT>
            </FILEREF>
            <FILEREF>
                <TARGETNAME>restdist</TARGETNAME>
                <PATHTYPE>Name</PATHTYPE>
                <PATH>seq.h</PATH>
                <PATHFORMAT>Windows</PATHFORMAT>
            </FILEREF>
            <FILEREF>
                <TARGETNAME>restdist</TARGETNAME>
                <PATHTYPE>Name</PATHTYPE>
                <PATH>restdist.rc</PATH>
                <PATHFORMAT>Windows</PATHFORMAT>
            </FILEREF>
            <FILEREF>
                <TARGETNAME>restdist</TARGETNAME>
                <PATHTYPE>Name</PATHTYPE>
                <PATH>seq.c</PATH>
                <PATHFORMAT>Windows</PATHFORMAT>
            </FILEREF>
            <FILEREF>
                <TARGETNAME>restdist</TARGETNAME>
                <PATHTYPE>Name</PATHTYPE>
                <PATH>restdist.c</PATH>
                <PATHFORMAT>Windows</PATHFORMAT>
            </FILEREF>
        </GROUP>
        <GROUP><NAME>MSL ANSI Libraries</NAME>
            <FILEREF>
                <TARGETNAME>restdist</TARGETNAME>
                <PATHTYPE>Name</PATHTYPE>
                <PATH>Ansicx86.lib</PATH>
                <PATHFORMAT>Windows</PATHFORMAT>
            </FILEREF>
            <FILEREF>
                <TARGETNAME>restdist</TARGETNAME>
                <PATHTYPE>Name</PATHTYPE>
                <PATH>Mwcrtl.lib</PATH>
                <PATHFORMAT>Windows</PATHFORMAT>
            </FILEREF>
        </GROUP>
        <GROUP><NAME>Win32 SDK Libraries</NAME>
            <FILEREF>
                <TARGETNAME>restdist</TARGETNAME>
                <PATHTYPE>Name</PATHTYPE>
                <PATH>Gdi32.lib</PATH>
                <PATHFORMAT>Windows</PATHFORMAT>
            </FILEREF>
            <FILEREF>
                <TARGETNAME>restdist</TARGETNAME>
                <PATHTYPE>Name</PATHTYPE>
                <PATH>Kernel32.lib</PATH>
                <PATHFORMAT>Windows</PATHFORMAT>
            </FILEREF>
            <FILEREF>
                <TARGETNAME>restdist</TARGETNAME>
                <PATHTYPE>Name</PATHTYPE>
                <PATH>User32.lib</PATH>
                <PATHFORMAT>Windows</PATHFORMAT>
            </FILEREF>
        </GROUP>
    </GROUPLIST>

</PROJECT>
