# Supplementary material for: Probabilistic Phylogenetic Inference with Insertions and Deletions
Source: PLoS Comput Biol. 2008 Sep 19;4(9):e1000172. doi: 10.1371/journal.pcbi.1000172 (PMC2527138; doi:10.1371/journal.pcbi.1000172)
Supplement: Dataset S1 — Supplemental Material (24.89 MB GZ) [file pcbi.1000172.s001.gz › erate-supplement-R2/src/phylip3.66-erate/src/interface.h]

#ifndef _INTERFACE_H_
#define _INTERFACE_H_

/* interface.h:  access to interface.c, a 2 window text/graphics
    environment, with a scrolling text window and c-like I/O functions.
    This also sets up some defines for the standard c stuff. */

#ifdef OSX_CARBON
#define MAC_OFFSET 60
#endif

/* function prototypes */
void   macsetup(char *,char *);
void   queryevent();
void   eventloop();
void    process_window_closure();
int    handleevent();
void   textmode();
void    gfxmode();
//pascal void scroll();
void scroll();
int    process_char();
void paint_gfx_window();
#ifndef OSX_CARBON
void resize_gfx_window(EventRecord ev);
#endif
void menu_select(long what);
/*debug void fixmacfile(char *);*/


typedef struct {
        char* fn;
        double* xo;
        double* yo;
        double* scale;
        long nt;
        void* root;

} mpreviewparams;

extern mpreviewparams macpreviewparms;
 
/* function prototypes */


#ifdef __MWERKS__
#define MAC
#endif
#endif
